# Supplementary material for: 2,5-Bis[(E)-2-phenyl­ethen­yl]-3,6-bis­(pyridin-2-yl)pyrazine
Source: IUCrdata. 2020 Mar 17;5(Pt 3):x200372. doi: 10.1107/S2414314620003727 (PMC9462200; doi:10.1107/S2414314620003727)
Supplement: Supplementary file 1 [file x-05-x200372-sup1.cif]

##############################################################################
#                                                                            #
# This CIF contains the data for a data article accepted for                 #
# publication in IUCrData. It conforms to the requirements of                #
# Notes for Authors for IUCrData, and has been                               #
# peer reviewed under the auspices of IUCrData.                              #
#                                                                            #
# Full details of the Crystallographic Information File format               #
# are given in the paper "The Crystallographic Information File (CIF):       #
# a New Standard Archive File for Crystallography" by S. R. Hall, F. H.      #
# Allen and I. D. Brown [Acta Cryst. (1991), A47, 655-685].                  #
#                                                                            #
# The current version of the core CIF dictionary is obtainable from          #
# ftp://ftp.iucr.org/pub/cif_core.dic.                                       #
#                                                                            #
# Software is freely available for graphical display of the structure(s)     #
# in this CIF. For information consult the CIF software page                 #
# http://www.iucr.org/resources/cif/software.                                #
#                                                                            #
# This file may be used for bona fide research purposes within the           #
# scientific community so long as proper attribution is given to the data    # 
# article from which it was obtained.                                        #
#                                                                            #
##############################################################################
data_I
_database_code_depnum_ccdc_archive 'CCDC 1989990'
_audit_creation_method     'SHELXL-2018/3'
_chemical_name_systematic
;
2,5-Bis[(<i>E</i>)-2-phenylethenyl]-3,6-bis(pyridin-2-yl)pyrazine
;
_chemical_name_common     ?
_chemical_formula_moiety     'C30 H22 N4'
_chemical_formula_sum     'C30 H22 N4'
_chemical_formula_iupac     'C30 H22 N4'
_chemical_formula_weight     438.51
_chemical_melting_point     ?
_space_group_crystal_system     monoclinic
_space_group_name_H-M_alt     'P 21/c'
_space_group_name_Hall     '-P 2ybc'
loop_
    _space_group_symop_operation_xyz
    'x, y, z'
    '-x, y+1/2, -z+1/2'
    '-x, -y, -z'
    'x, -y-1/2, z-1/2'
_cell_length_a     7.0953(8)
_cell_length_b     8.9310(8)
_cell_length_c     18.219(2)
_cell_angle_alpha     90
_cell_angle_beta     95.490(9)
_cell_angle_gamma     90
_cell_volume     1149.2(2)
_cell_formula_units_Z     2
_cell_measurement_reflns_used     3402
_cell_measurement_theta_min     2.54
_cell_measurement_theta_max     28.19
_cell_measurement_temperature     193(2)
_exptl_crystal_description     'plate'
_exptl_crystal_colour     'yellow'
_exptl_crystal_size_max     0.530
_exptl_crystal_size_mid     0.320
_exptl_crystal_size_min     0.060
_exptl_crystal_density_diffrn     1.267
_exptl_crystal_density_meas     ?
_exptl_crystal_density_method     ?
_exptl_crystal_F_000     460
_exptl_absorpt_coefficient_mu     0.076
_exptl_absorpt_correction_type     none
_exptl_absorpt_process_details     ?
_exptl_absorpt_correction_T_min     ?
_exptl_absorpt_correction_T_max     ?
_diffrn_ambient_temperature     193(2)
_diffrn_source     'sealed X-ray tube, 12 x 0.4 mm long-fine focus'
_diffrn_radiation_type     MoK\a
_diffrn_radiation_wavelength     0.71073
_diffrn_measurement_device_type     'STOE IPDS 2T'
_diffrn_measurement_device     '2-circle goniometer'
_diffrn_measurement_method     'rotation method'
_diffrn_detector     'image plate (34 cm diameter)'
_diffrn_detector_area_resol_mean     6.67
_diffrn_reflns_number     5878
_diffrn_reflns_av_R_equivalents     0.0291
_diffrn_reflns_av_unetI/netI     0.0430
_diffrn_reflns_theta_min     2.542
_diffrn_reflns_theta_max     27.933
_diffrn_reflns_theta_full     25.242
_diffrn_measured_fraction_theta_max     0.983
_diffrn_measured_fraction_theta_full     0.992
_diffrn_reflns_limit_h_min     -9
_diffrn_reflns_limit_h_max     9
_diffrn_reflns_limit_k_min     -10
_diffrn_reflns_limit_k_max     11
_diffrn_reflns_limit_l_min     -23
_diffrn_reflns_limit_l_max     21
_refine_special_details
;
Hydrogen atoms attached to carbons were placed at calculated
positions and were refined in the riding-model approximation with C--H = 0.95
\%A, and with <i>U</i>~iso~(H) = 1.2 <i>U</i>~eq~(C).
;
_reflns_number_total     2718
_reflns_number_gt     1622
_reflns_threshold_expression     'I > 2\s(I)'
_refine_ls_structure_factor_coef     Fsqd
_refine_ls_matrix_type     full
_refine_ls_R_factor_all     0.0838
_refine_ls_R_factor_gt     0.0434
_refine_ls_wR_factor_gt     0.0989
_refine_ls_wR_factor_ref     0.1104
_refine_ls_goodness_of_fit_ref     0.989
_refine_ls_restrained_S_all     0.989
_refine_ls_number_reflns     2718
_refine_ls_number_parameters     154
_refine_ls_number_restraints     0
_refine_ls_hydrogen_treatment     constr
_refine_ls_weighting_scheme     calc
_refine_ls_weighting_details
                      'w=1/[\s^2^(Fo^2^)+(0.0551P)^2^] where P=(Fo^2^+2Fc^2^)/3'
_atom_sites_solution_hydrogens     geom
_atom_sites_solution_primary     direct
_atom_sites_solution_secondary     ?
_refine_ls_shift/su_max     0.000
_refine_ls_shift/su_mean     0.000
_refine_diff_density_max     0.166
_refine_diff_density_min     -0.137
_refine_ls_extinction_method     none
_refine_ls_extinction_coef     .
loop_
    _atom_type_symbol
    _atom_type_description
    _atom_type_scat_dispersion_real
    _atom_type_scat_dispersion_imag
    _atom_type_scat_source
    'C' 'C' 0.0033 0.0016
                         'International Tables Vol C Tables 4.2.6.8 and 6.1.1.4'
    'H' 'H' 0.0000 0.0000
                         'International Tables Vol C Tables 4.2.6.8 and 6.1.1.4'
    'N' 'N' 0.0061 0.0033
                         'International Tables Vol C Tables 4.2.6.8 and 6.1.1.4'
_computing_data_collection
;
X-AREA (Stoe & Cie, 1996)
;
_computing_cell_refinement
;
X-AREA (Stoe & Cie, 1996)
;
_computing_data_reduction
;
X-RED (Stoe & Cie, 1996)
;
_computing_structure_solution
;
SIR2004 (Burla <i>et al.</i>,  2005)
;
_computing_structure_refinement
;
SHELXL2018 (Sheldrick, 2015)
;
_computing_molecular_graphics
;
PLATON (Spek, 2020)
;
_computing_publication_material
;
SHELXL2018 (Sheldrick, 2015)
;
loop_
    _atom_site_type_symbol
    _atom_site_label
    _atom_site_fract_x
    _atom_site_fract_y
    _atom_site_fract_z
    _atom_site_U_iso_or_equiv
    _atom_site_adp_type
    _atom_site_calc_flag
    _atom_site_occupancy
    _atom_site_disorder_assembly
    _atom_site_disorder_group
    N N1 0.56710(15) 0.38847(13) 0.45640(6) 0.0371(3) Uani d 1 . .
    C C2 0.65303(18) 0.52229(16) 0.46177(7) 0.0356(3) Uani d 1 . .
    C C3 0.58305(19) 0.63537(16) 0.50618(7) 0.0349(3) Uani d 1 . .
    C C4 0.82169(19) 0.54154(17) 0.42232(8) 0.0377(3) Uani d 1 . .
    H H4 0.898305 0.627307 0.433494 0.045 Uiso calc 1 . .
    C C5 0.8747(2) 0.44665(17) 0.37180(8) 0.0394(3) Uani d 1 . .
    H H5 0.796135 0.361702 0.361337 0.047 Uiso calc 1 . .
    C C6 1.04162(19) 0.45956(17) 0.33065(8) 0.0385(4) Uani d 1 . .
    C C7 1.0601(2) 0.3624(2) 0.27172(8) 0.0524(4) Uani d 1 . .
    H H7 0.965446 0.288996 0.259487 0.063 Uiso calc 1 . .
    C C8 1.2135(3) 0.3716(2) 0.23111(10) 0.0691(6) Uani d 1 . .
    H H8 1.223164 0.305063 0.190953 0.083 Uiso calc 1 . .
    C C9 1.3524(3) 0.4758(3) 0.24812(10) 0.0697(6) Uani d 1 . .
    H H9 1.458129 0.481619 0.219953 0.084 Uiso calc 1 . .
    C C10 1.3377(2) 0.5724(2) 0.30648(10) 0.0585(5) Uani d 1 . .
    H H10 1.433770 0.644817 0.318544 0.070 Uiso calc 1 . .
    C C11 1.1840(2) 0.56400(19) 0.34735(8) 0.0444(4) Uani d 1 . .
    H H11 1.175609 0.630726 0.387515 0.053 Uiso calc 1 . .
    C C12 0.66436(18) 0.78758(17) 0.51362(8) 0.0364(3) Uani d 1 . .
    N N13 0.69586(16) 0.85842(14) 0.45085(7) 0.0415(3) Uani d 1 . .
    C C14 0.7551(2) 1.00017(19) 0.45675(10) 0.0487(4) Uani d 1 . .
    H H14 0.774730 1.052537 0.412735 0.058 Uiso calc 1 . .
    C C15 0.7892(2) 1.0746(2) 0.52227(11) 0.0545(5) Uani d 1 . .
    H H15 0.831478 1.175580 0.523436 0.065 Uiso calc 1 . .
    C C16 0.7610(2) 1.0003(2) 0.58648(10) 0.0555(5) Uani d 1 . .
    H H16 0.786532 1.048282 0.632899 0.067 Uiso calc 1 . .
    C C17 0.6949(2) 0.85434(19) 0.58234(9) 0.0467(4) Uani d 1 . .
    H H17 0.671004 0.801209 0.625662 0.056 Uiso calc 1 . .
loop_
    _atom_site_aniso_label
    _atom_site_aniso_U_11
    _atom_site_aniso_U_22
    _atom_site_aniso_U_33
    _atom_site_aniso_U_12
    _atom_site_aniso_U_13
    _atom_site_aniso_U_23
    N1 0.0403(6) 0.0387(7) 0.0329(6) 0.0050(5) 0.0070(5) 0.0027(5)
    C2 0.0356(7) 0.0408(9) 0.0310(7) 0.0055(6) 0.0066(6) 0.0059(6)
    C3 0.0365(7) 0.0376(8) 0.0312(7) 0.0064(6) 0.0056(5) 0.0055(6)
    C4 0.0389(7) 0.0382(8) 0.0371(7) 0.0031(6) 0.0087(6) 0.0026(7)
    C5 0.0414(7) 0.0412(8) 0.0362(8) 0.0023(7) 0.0069(6) 0.0029(7)
    C6 0.0382(7) 0.0472(9) 0.0306(7) 0.0095(6) 0.0054(5) 0.0028(7)
    C7 0.0546(10) 0.0671(12) 0.0359(8) 0.0094(8) 0.0072(7) -0.0088(8)
    C8 0.0652(12) 0.1046(17) 0.0397(9) 0.0236(12) 0.0156(8) -0.0111(10)
    C9 0.0503(10) 0.1129(18) 0.0494(10) 0.0206(12) 0.0227(8) 0.0132(12)
    C10 0.0414(8) 0.0791(13) 0.0562(10) 0.0031(9) 0.0107(7) 0.0166(10)
    C11 0.0429(8) 0.0512(10) 0.0400(8) 0.0060(7) 0.0079(6) 0.0034(7)
    C12 0.0312(7) 0.0392(8) 0.0391(8) 0.0059(6) 0.0057(6) 0.0000(7)
    N13 0.0395(7) 0.0396(7) 0.0462(7) -0.0004(6) 0.0073(5) 0.0044(6)
    C14 0.0401(8) 0.0426(10) 0.0644(11) 0.0005(7) 0.0093(7) 0.0066(8)
    C15 0.0393(8) 0.0422(10) 0.0820(13) 0.0020(7) 0.0065(8) -0.0087(10)
    C16 0.0446(9) 0.0606(11) 0.0602(11) 0.0061(8) 0.0001(8) -0.0226(9)
    C17 0.0437(8) 0.0532(10) 0.0433(9) 0.0070(7) 0.0049(6) -0.0042(8)
_geom_special_details
;
 All esds (except the esd in the dihedral angle between two l.s. planes)
 are estimated using the full covariance matrix.  The cell esds are taken
 into account individually in the estimation of esds in distances, angles
 and torsion angles; correlations between esds in cell parameters are only
 used when they are defined by crystal symmetry.  An approximate (isotropic)
 treatment of cell esds is used for estimating esds involving l.s. planes.
;
loop_
    _geom_bond_atom_site_label_1
    _geom_bond_atom_site_label_2
    _geom_bond_site_symmetry_2
    _geom_bond_distance
    _geom_bond_publ_flag
    N1 C3 3_666 1.3356(17) ?
    N1 C2 . 1.3410(18) ?
    C2 C3 . 1.4136(19) ?
    C2 C4 . 1.4638(19) ?
    C3 C12 . 1.478(2) ?
    C4 C5 . 1.332(2) ?
    C4 H4 . 0.9500 ?
    C5 C6 . 1.4655(19) ?
    C5 H5 . 0.9500 ?
    C6 C11 . 1.387(2) ?
    C6 C7 . 1.396(2) ?
    C7 C8 . 1.376(2) ?
    C7 H7 . 0.9500 ?
    C8 C9 . 1.369(3) ?
    C8 H8 . 0.9500 ?
    C9 C10 . 1.381(3) ?
    C9 H9 . 0.9500 ?
    C10 C11 . 1.380(2) ?
    C10 H10 . 0.9500 ?
    C11 H11 . 0.9500 ?
    C12 N13 . 1.3442(18) ?
    C12 C17 . 1.385(2) ?
    N13 C14 . 1.335(2) ?
    C14 C15 . 1.368(2) ?
    C14 H14 . 0.9500 ?
    C15 C16 . 1.376(3) ?
    C15 H15 . 0.9500 ?
    C16 C17 . 1.385(2) ?
    C16 H16 . 0.9500 ?
    C17 H17 . 0.9500 ?
loop_
    _geom_angle_atom_site_label_1
    _geom_angle_atom_site_label_2
    _geom_angle_atom_site_label_3
    _geom_angle_site_symmetry_1
    _geom_angle_site_symmetry_3
    _geom_angle
    _geom_angle_publ_flag
    C3 N1 C2 3_666 . 118.95(12) ?
    N1 C2 C3 . . 119.76(12) ?
    N1 C2 C4 . . 117.14(13) ?
    C3 C2 C4 . . 123.06(13) ?
    N1 C3 C2 3_666 . 121.29(13) ?
    N1 C3 C12 3_666 . 115.04(12) ?
    C2 C3 C12 . . 123.65(12) ?
    C5 C4 C2 . . 124.26(14) ?
    C5 C4 H4 . . 117.9 ?
    C2 C4 H4 . . 117.9 ?
    C4 C5 C6 . . 126.81(14) ?
    C4 C5 H5 . . 116.6 ?
    C6 C5 H5 . . 116.6 ?
    C11 C6 C7 . . 117.79(14) ?
    C11 C6 C5 . . 123.22(13) ?
    C7 C6 C5 . . 118.99(14) ?
    C8 C7 C6 . . 120.94(17) ?
    C8 C7 H7 . . 119.5 ?
    C6 C7 H7 . . 119.5 ?
    C9 C8 C7 . . 120.52(17) ?
    C9 C8 H8 . . 119.7 ?
    C7 C8 H8 . . 119.7 ?
    C8 C9 C10 . . 119.56(16) ?
    C8 C9 H9 . . 120.2 ?
    C10 C9 H9 . . 120.2 ?
    C11 C10 C9 . . 120.21(17) ?
    C11 C10 H10 . . 119.9 ?
    C9 C10 H10 . . 119.9 ?
    C10 C11 C6 . . 120.97(16) ?
    C10 C11 H11 . . 119.5 ?
    C6 C11 H11 . . 119.5 ?
    N13 C12 C17 . . 122.83(15) ?
    N13 C12 C3 . . 116.76(13) ?
    C17 C12 C3 . . 120.31(14) ?
    C14 N13 C12 . . 117.03(14) ?
    N13 C14 C15 . . 124.01(16) ?
    N13 C14 H14 . . 118.0 ?
    C15 C14 H14 . . 118.0 ?
    C14 C15 C16 . . 118.66(17) ?
    C14 C15 H15 . . 120.7 ?
    C16 C15 H15 . . 120.7 ?
    C15 C16 C17 . . 118.92(16) ?
    C15 C16 H16 . . 120.5 ?
    C17 C16 H16 . . 120.5 ?
    C16 C17 C12 . . 118.51(16) ?
    C16 C17 H17 . . 120.7 ?
    C12 C17 H17 . . 120.7 ?
loop_
    _geom_torsion_atom_site_label_1
    _geom_torsion_atom_site_label_2
    _geom_torsion_atom_site_label_3
    _geom_torsion_atom_site_label_4
    _geom_torsion_site_symmetry_1
    _geom_torsion_site_symmetry_2
    _geom_torsion_site_symmetry_3
    _geom_torsion_site_symmetry_4
    _geom_torsion
    _geom_torsion_publ_flag
    C3 N1 C2 C3 3_666 . . . -0.4(2) ?
    C3 N1 C2 C4 3_666 . . . 177.52(12) ?
    N1 C2 C3 N1 . . . 3_666 0.4(2) ?
    C4 C2 C3 N1 . . . 3_666 -177.38(12) ?
    N1 C2 C3 C12 . . . . -177.97(12) ?
    C4 C2 C3 C12 . . . . 4.2(2) ?
    N1 C2 C4 C5 . . . . 12.6(2) ?
    C3 C2 C4 C5 . . . . -169.56(13) ?
    C2 C4 C5 C6 . . . . -179.88(13) ?
    C4 C5 C6 C11 . . . . 9.9(2) ?
    C4 C5 C6 C7 . . . . -170.21(15) ?
    C11 C6 C7 C8 . . . . -0.8(2) ?
    C5 C6 C7 C8 . . . . 179.34(15) ?
    C6 C7 C8 C9 . . . . 0.5(3) ?
    C7 C8 C9 C10 . . . . -0.1(3) ?
    C8 C9 C10 C11 . . . . -0.1(3) ?
    C9 C10 C11 C6 . . . . -0.2(2) ?
    C7 C6 C11 C10 . . . . 0.7(2) ?
    C5 C6 C11 C10 . . . . -179.48(14) ?
    N1 C3 C12 N13 3_666 . . . -130.40(13) ?
    C2 C3 C12 N13 . . . . 48.11(17) ?
    N1 C3 C12 C17 3_666 . . . 46.03(17) ?
    C2 C3 C12 C17 . . . . -135.47(14) ?
    C17 C12 N13 C14 . . . . -1.5(2) ?
    C3 C12 N13 C14 . . . . 174.83(12) ?
    C12 N13 C14 C15 . . . . 1.6(2) ?
    N13 C14 C15 C16 . . . . -0.1(2) ?
    C14 C15 C16 C17 . . . . -1.6(2) ?
    C15 C16 C17 C12 . . . . 1.7(2) ?
    N13 C12 C17 C16 . . . . -0.1(2) ?
    C3 C12 C17 C16 . . . . -176.32(13) ?
_shelx_space_group_comment
;
The symmetry employed for this shelxl refinement is uniquely defined
by the following loop, which fp29.ckf  fp29.fcf should always be used as a
source of symmetry information in preference to the above space-group names.
They are only intended as comments.
;
_shelx_estimated_absorpt_T_min     0.961
_shelx_estimated_absorpt_T_max     0.995
_shelx_hkl_file
;
  -1   0 -19   -2.00    2.19   0
  -1   0  -6  748.20    2.15   0
  -1   1  -6  147.25    1.58   0
  -1   2  -7  424.30    2.77   0
  -1   3 -16    0.15    2.86   0
  -1   3 -15    3.27    1.95   0
  -1   3  -9    2.07    2.06   0
   0  -5  -6   88.39    1.67   0
   0  -3  -2   72.54    1.25   0
   0   5 -21   15.59    4.36   0
   0   6 -18    2.76    3.96   0
   0   6  -8   17.21    1.96   0
   0   6  -7   96.59    2.93   0
   1  -7  -6    0.16    2.14   0
   1  -4   1  246.69    2.19   0
   1  -3   2   96.07    1.72   0
   1   7  -4    6.18    1.64   0
   1   8  -9   -1.01    2.44   0
   1   8  -8   86.87    3.97   0
   2  -9 -14    0.10    3.07   0
   2  -9 -13    6.04    3.04   0
   2  -9 -12    1.44    3.29   0
   2  -9 -11   13.38    3.14   0
   2  -6   1   38.78    1.95   0
   2   6   2   47.60    1.94   0
   2   7   0   36.43    2.31   0
   2   9  -6   11.67    3.73   0
   3  -9  -4   -0.22    2.34   0
   3  10  -6    8.43    4.23   0
   4 -10  -5    0.08    3.85   0
   4  -9  -1    0.06    2.79   0
   4  -6   5    1.11    2.73   0
   5  -8   3   -0.46    2.91   0
   5  -6   6    4.75    3.16   0
   5   8   4    1.07    2.06   0
   5   9   2    2.22    2.91   0
   6  -6   7   21.91    3.07   0
   6  -5   8   11.74    3.21   0
   6   8   5    0.70    2.42   0
  -1  -1 -19    5.73    1.82   0
  -1   2 -19   13.26    2.70   0
  -1   3 -17   18.22    3.10   0
  -1   3  -8   15.51    1.72   0
  -1   4 -14    3.03    2.71   0
  -1   4 -13    6.59    2.80   0
  -1   4 -12    4.30    2.55   0
   0  -2  -1  504.60    1.80   0
   0   3  -1  185.99    1.79   0
   0   4  -2    5.04    1.50   0
   0   5  -4   41.00    1.59   0
   0   6 -19   -0.66    3.75   0
   1  -7 -19   29.41    2.14   0
   1  -7  -7  140.03    2.71   0
   1  -6  -3  214.47    2.59   0
   1  -5  -1  239.48    2.59   0
   1   6  -1  109.35    2.56   0
   1   7  -3   10.29    2.46   0
   1   8  -7   10.65    2.94   0
   2  -8  -5   44.70    2.88   0
   2  -7  -2    3.97    2.39   0
   2  -2   5   74.55    1.63   0
   2   8  -2   11.91    2.08   0
   2   9  -5   21.07    3.52   0
   3  -9  -5   -1.18    3.25   0
   3  -7   1   11.60    2.82   0
   3  -6   3    0.92    1.78   0
   3   7   3    6.45    1.91   0
   3  10  -5    6.30    4.21   0
   4 -10  -6    6.08    3.83   0
   4  -9  -2    2.50    3.58   0
   4  -7   3   21.60    2.52   0
   4  -5   6   66.44    2.25   0
   4  -4   7   -0.64    1.78   0
   4   5   7   13.03    0.99   0
   4   8   3    2.52    2.31   0
   4   9   1   -0.06    2.85   0
   4  10  -2    2.16    4.30   0
   5  -9   0   -1.11    3.08   0
   5  -7   4   -1.97    3.33   0
   5  -5   7  110.19    3.72   0
   5  -4   8   41.15    2.35   0
   5   5   8    6.08    0.77   0
   5   6   7   -0.08    1.30   0
   6  -8   3   -2.99    4.16   0
   6  -7   5    5.45    3.93   0
   6  -1  10    0.49    2.22   0
   6   2  10    5.63    1.44   0
   7  -6   7    2.56    3.16   0
   7  -5   8   -0.87    3.88   0
   7  -4   9    2.96    2.94   0
   7  -2  10    4.47    2.70   0
   7   3  10   15.41    1.49   0
  -1  -2 -18   -0.29    1.36   0
  -1   0 -20   11.31    2.21   0
  -1   1 -20   -1.06    2.48   0
  -1   2  -6   19.10    1.33   0
  -1   3 -18    1.59    2.78   0
  -1   3  -7  213.17    2.50   0
  -1   4 -16    4.51    3.14   0
  -1   4 -15    4.61    3.07   0
  -1   4 -11    0.35    1.83   0
  -1   4 -10    1.35    2.34   0
   0  -5  -7    2.06    1.21   0
   0  -4  -4  173.41    1.70   0
   0   6 -20    0.11    3.33   0
   0   6  -6  166.49    2.79   0
   0   7 -16   -1.79    4.24   0
   0   7 -15   -0.93    3.61   0
   0   7 -14    1.11    2.74   0
   0   7 -13    0.88    2.64   0
   0   7 -12   10.91    2.50   0
   0   7 -11    6.19    3.10   0
   0   7 -10   -1.47    3.11   0
   1  -7  -8    4.68    1.83   0
   1  -1   3 9920.27    7.77   0
   1   4   2  256.63    1.90   0
   1   5   1    5.32    1.41   0
   1   8  -6   33.38    2.39   0
   1   9 -14    1.53    4.41   0
   1   9 -13    6.44    4.35   0
   2  -8  -6    3.90    2.88   0
   2  -6   0   36.68    2.31   0
   2  -5   2    3.58    1.37   0
   2   7   1  134.40    2.74   0
   2   9  -4    1.52    3.05   0
   2  10 -11   -1.02    3.57   0
   2  10 -10   -0.34    4.61   0
   2  10  -9    6.74    4.02   0
   3  -9  -6    3.91    3.34   0
   3  -5   4   12.10    2.34   0
   3  -3   6  213.23    2.92   0
   3   9  -1    0.54    3.39   0
   3  10  -4    0.05    4.14   0
   4 -10  -8   13.88    3.90   0
   4 -10  -7   -0.82    3.09   0
   4  -9  -3    1.47    3.46   0
   4  -8   0   10.64    3.28   0
   4  -6   4   32.35    2.85   0
   4  -2   8   56.85    2.37   0
   4   6   6   35.06    1.43   0
   5  -9  -1    2.34    4.25   0
   5  -8   2   -0.44    2.87   0
   5   7   6    7.66    1.68   0
   6  -6   6    7.56    3.95   0
   6  -3   9    3.82    3.06   0
   6   0  10    6.04    2.00   0
   7  -7   5    3.98    4.79   0
  -1  -1 -20   -0.70    1.82   0
  -1   1 -21    3.41    2.91   0
  -1   3 -19    0.59    2.87   0
  -1   4 -18    3.92    3.27   0
  -1   4 -17    0.85    3.16   0
  -1   4  -9    2.44    1.47   0
   0   5  -3   16.73    1.37   0
   0   6  -5  366.10    3.82   0
   0   7 -18    4.53    4.88   0
   0   7 -17    4.31    3.28   0
   0   7  -9   96.72    3.09   0
   0   7  -8    2.05    3.17   0
   1  -7  -9  130.29    2.58   0
   1  -6  -4    4.23    1.57   0
   1  -4   0  100.30    1.84   0
   1   7  -2  102.52    2.98   0
   1   8  -5    5.79    2.66   0
   1   9 -15    3.97    3.89   0
   1   9 -12   -2.50    3.14   0
   1   9 -11    6.22    3.04   0
   1   9 -10    4.09    3.83   0
   2  -8  -7   54.26    3.12   0
   2  -7  -3   -2.01    2.41   0
   2  -4   3   20.23    1.43   0
   2  -3   4   46.02    1.75   0
   2   8  -1    1.65    1.97   0
   2  10  -8   -2.62    4.45   0
   3  -9  -7   16.96    3.61   0
   3  -7   0    7.32    2.67   0
   3  -6   2   81.83    2.97   0
   3  -4   5   12.99    1.53   0
   3  -1   7  123.91    1.87   0
   4  -7   2   11.00    3.10   0
   4   7   5    2.84    1.89   0
   4  10  -1    2.44    3.68   0
   5  -8   1   -0.09    3.80   0
   5  -6   5   -1.82    2.85   0
   5  -3   8    1.01    2.43   0
   5   3   9    5.74    0.77   0
   5   9   3   -2.34    2.94   0
   6  -8   2   16.54    4.44   0
   6  -5   7    6.17    3.18   0
   6  -4   8    1.12    3.08   0
   6   1  10    1.73    1.64   0
   7  -3   9    2.48    3.35   0
   7  -1  10   -0.81    2.42   0
   8  -1  10   -2.09    3.13   0
  -1   0 -21    0.67    2.35   0
  -1   1  -5  373.28    1.97   0
  -1   2 -21   -0.29    2.71   0
  -1   3 -20    3.23    3.38   0
  -1   3  -6  520.31    3.25   0
  -1   4 -19    8.34    3.31   0
  -1   4  -8   81.82    1.98   0
  -1   5 -16   -1.14    3.13   0
  -1   5 -15   12.74    3.41   0
  -1   5 -14    1.24    3.17   0
  -1   5 -13    3.04    2.83   0
  -1   5 -12    3.97    2.89   0
  -1   5 -11    5.87    2.44   0
   0  -5  -8   20.09    1.24   0
   0   2   0 7602.34    6.63   0
   0   6  -4   14.81    2.10   0
   0   7 -19   -0.02    3.78   0
   0   7  -7   87.44    3.45   0
   1  -7 -10    1.18    1.91   0
   1  -5  -2   33.51    1.75   0
   1   6   0    7.61    1.57   0
   1   8  -4    4.06    2.68   0
   1   9  -9    9.77    2.97   0
   1   9  -8    1.57    3.86   0
   2  -8  -8   16.76    2.80   0
   2   5   4    0.76    1.30   0
   2   6   3    3.31    1.79   0
   2   9  -3    1.15    3.05   0
   2  10  -7   -0.95    3.98   0
   3  -9  -8   13.50    3.61   0
   3   8   2   11.66    2.31   0
   3   9   0   -1.64    3.16   0
   3  10  -3    0.16    3.03   0
   4  -9  -4   -2.09    2.90   0
   4  -8  -1    4.64    3.47   0
   4  -5   5   11.91    1.82   0
   4  -3   7   26.76    2.23   0
   4   9   2   11.39    2.97   0
   5  -9  -2   -1.01    2.91   0
   5  -7   3    7.56    2.50   0
   5  -4   7    5.12    2.81   0
   5  -1   9    6.85    1.86   0
   5   8   5    2.69    2.25   0
   6  -9  -1    0.89    4.66   0
   7  -7   4   -2.09    4.78   0
   7  -4   8   33.59    3.98   0
   7   0  10    2.50    2.21   0
   7   2  10    4.73    1.95   0
   8   0  10   -0.09    2.67   0
  -1  -2 -19   14.77    1.41   0
  -1   1 -22   14.35    3.25   0
  -1   2  -5  253.83    1.88   0
  -1   3 -21    4.93    3.59   0
  -1   4 -20   14.97    3.66   0
  -1   4  -7  142.09    2.18   0
  -1   5 -17    0.32    3.54   0
  -1   5 -10    2.58    1.67   0
  -1   5  -9   20.85    2.49   0
   0  -5 -18    2.69    1.06   0
   0  -4  -5   11.72    1.12   0
   0   4  -1    3.17    0.96   0
   0   5  -2   33.14    1.89   0
   0   7  -6   71.27    3.22   0
   0   8 -16   -1.06    4.55   0
   0   8 -15    0.33    4.06   0
   0   8 -14    5.75    3.87   0
   0   8 -13   -0.92    3.80   0
   0   8 -12    1.38    3.89   0
   0   8 -11   -1.36    3.73   0
   1  -7 -12    3.31    2.04   0
   1  -7 -11   42.45    2.03   0
   1  -6  -5   34.75    1.67   0
   1  -3   1   -0.56    1.31   0
   1  -2   2   82.25    1.44   0
   1   3   3  211.75    1.31   0
   1   7  -1   27.48    2.28   0
   1   9  -7    2.72    3.70   0
   2  -8  -9   33.93    2.76   0
   2  -7  -4   20.60    2.45   0
   2  -6  -1   16.71    1.65   0
   2  -5   1    2.05    1.41   0
   2   8   0   -0.94    2.68   0
   2   9  -2    3.79    3.13   0
   2  10  -6    5.28    3.11   0
   3  -9 -10   14.77    3.05   0
   3  -9  -9    2.05    3.07   0
   3  -8  -4    2.88    3.06   0
   3  -7  -1    8.51    2.57   0
   3  -5   3    1.89    2.30   0
   3   0   7    0.45    1.18   0
   3   6   5    5.63    1.26   0
   3  10  -2    1.13    3.78   0
   4  -9  -5    2.05    3.59   0
   4  -6   3   19.83    3.03   0
   4  -1   8   -0.19    1.54   0
   4   8   4   10.42    2.08   0
   4  10   0    3.64    3.83   0
   5  -9  -3   13.41    4.13   0
   5  -8   0    0.22    3.98   0
   5  -6   4    2.30    2.82   0
   6  -7   3    0.48    3.53   0
   6  -6   5   -0.62    3.40   0
   6   6   8    6.08    0.98   0
   7   1  10   -3.05    2.01   0
   8   1  10    1.15    2.41   0
  -1  -1 -21    2.38    2.11   0
  -1   0 -22    7.33    2.53   0
  -1   0  -5    0.79    0.64   0
  -1   3 -22    5.80    3.14   0
  -1   3  -5   25.80    1.57   0
  -1   4 -21    2.42    3.65   0
  -1   4  -6   70.70    2.23   0
  -1   5 -19    0.95    4.03   0
  -1   5 -18    4.15    2.96   0
  -1   5  -8   45.47    2.58   0
  -1   6 -14    4.65    3.28   0
  -1   6 -13    7.13    3.15   0
   0  -5  -9    1.76    1.15   0
   0  -3  -3   83.54    1.21   0
   0   3   0    0.15    1.10   0
   0   6  -3   34.34    2.15   0
   0   7  -5  137.37    3.41   0
   0   8 -17   -1.16    3.72   0
   0   8 -10    4.02    2.72   0
   0   8  -9    7.01    3.69   0
   1  -7 -15    1.99    1.86   0
   1  -7 -14   19.75    1.94   0
   1  -7 -13    1.52    1.84   0
   1  -6  -6   82.98    2.20   0
   1   8  -3    6.66    2.05   0
   1   9  -6   -0.80    3.07   0
   1  10 -12    2.47    4.50   0
   2  -8 -17    2.61    3.00   0
   2  -8 -11    0.30    2.29   0
   2  -8 -10    2.05    2.59   0
   2  -4   2  226.07    2.64   0
   2   7   2   17.48    2.20   0
   2  10  -5    1.67    3.82   0
   3  -9 -12   -2.82    3.56   0
   3  -9 -11    1.32    3.52   0
   3  -8  -5   30.00    3.05   0
   3  -4   4  254.63    3.09   0
   3  -2   6   18.00    1.69   0
   3   5   6    3.27    0.99   0
   3   7   4    2.74    1.75   0
   3   9   1    4.37    2.68   0
   4  -9  -6    3.00    3.81   0
   4  -8  -2   -2.25    3.05   0
   5  -9  -4    3.02    3.74   0
   5  -7   2    3.92    3.14   0
   5  -2   8    2.27    2.00   0
   5   0   9    0.10    1.51   0
   6  -5   6    5.16    3.09   0
   6  -4   7   32.41    3.54   0
   6  -3   8    9.24    3.09   0
   6   8   6   -0.24    2.25   0
   7  -7   3    4.74    3.88   0
   7  -6   5    1.69    3.34   0
   7  -2   9   -0.36    2.78   0
  -1   2 -23   -0.90    4.32   0
  -1   4 -22   10.66    4.41   0
  -1   5 -20   -0.97    4.45   0
  -1   5  -7   32.26    2.43   0
  -1   6 -17    1.98    3.90   0
  -1   6 -16    0.12    3.53   0
  -1   6 -15   -0.33    2.64   0
  -1   6 -12    3.07    2.28   0
  -1   6 -11   59.73    3.05   0
  -1   6 -10   11.54    2.93   0
   0  -5 -10    3.40    1.33   0
   0   8  -8    7.44    3.25   0
   1  -5  -3   52.79    1.56   0
   1  -4  -1  416.29    2.75   0
   1   5   2   65.17    1.76   0
   1   6   1   32.03    2.18   0
   1   9  -5    2.15    3.22   0
   1  10 -11    0.26    3.68   0
   1  10 -10    6.68    4.70   0
   1  10  -9    1.38    4.02   0
   2  -8 -16    6.73    2.84   0
   2  -8 -15   11.72    2.78   0
   2  -8 -13   40.63    3.06   0
   2  -8 -12    2.21    2.56   0
   2  -7  -5   13.09    1.89   0
   2  -6  -2   87.79    2.55   0
   2  -2   4    4.39    1.28   0
   2   4   5  141.80    1.30   0
   2   8   1   35.01    2.57   0
   2   9  -1   10.21    3.08   0
   2  10  -4   18.05    4.17   0
   3  -9 -13    2.43    3.15   0
   3  -7  -2   10.36    2.59   0
   3  -3   5   31.78    1.51   0
   3   1   7  125.36    1.28   0
   3  10  -1    6.55    3.57   0
   4  -9  -7   15.15    3.96   0
   4  -8  -3    0.01    3.17   0
   4  -7   0    2.32    3.12   0
   4   0   8  512.94    2.95   0
   4   9   3    1.39    3.04   0
   4  10   1   -3.35    3.61   0
   5  -8  -1    5.01    3.60   0
   5  -5   5   34.35    2.42   0
   5  -4   6   60.57    2.96   0
   5  -3   7   65.57    2.84   0
   5   1   9    6.44    1.30   0
   5   9   4   -2.84    2.68   0
   6  -9  -3   -3.93    4.40   0
   6  -8   0   45.67    4.32   0
   6  -6   4    1.19    3.58   0
   6  -1   9    3.67    2.03   0
   7  -5   6   -2.45    2.92   0
   7  -4   7    2.43    3.94   0
   7  -3   8   22.27    3.16   0
   8  -4   7   -1.81    4.29   0
   8  -3   8    2.08    3.44   0
  -1   2  -4 2311.74    5.00   0
  -1   4  -5   70.94    2.18   0
  -1   5 -21   -1.12    4.70   0
  -1   6 -19    1.80    4.06   0
  -1   6 -18   10.24    3.91   0
  -1   6  -9  242.70    4.15   0
   0  -5 -17   -0.72    1.14   0
   0  -4  -6   -1.81    1.14   0
   0   5  -1  293.06    2.73   0
   0   6  -2   38.21    2.10   0
   0   7  -4  108.68    3.06   0
   0   8  -7    1.19    2.40   0
   0   9 -15    1.63    4.96   0
   0   9 -14    9.04    5.03   0
   0   9 -13   10.22    5.05   0
   0   9 -12   11.32    4.12   0
   1  -6  -7    2.95    1.98   0
   1   0   3    0.53    0.53   0
   1   7   0   24.86    2.32   0
   1   8  -2   23.53    2.08   0
   1   9  -4    0.74    3.28   0
   1  10  -8    2.49    4.06   0
   2  -7  -6    0.69    2.56   0
   2  -5   0   11.49    1.40   0
   2  -3   3    2.69    1.17   0
   2  10  -3   -0.25    3.59   0
   2  11  -7   -2.91    5.16   0
   3  -8  -6    6.96    2.22   0
   3  -6   0   80.85    2.89   0
   3  -5   2    1.28    2.17   0
   3   2   7    6.58    0.59   0
   3  11  -3    4.37    4.21   0
   4  -9  -8    9.14    3.83   0
   4  -6   2    1.09    2.07   0
   4  -4   5    0.86    1.68   0
   4  -3   6    9.77    2.25   0
   5  -9  -5    2.37    3.17   0
   5  -7   1   33.78    3.70   0
   5  -6   3    1.61    2.93   0
   6  -7   2    1.10    2.85   0
   6   4   9    2.00    0.86   0
   7  -7   2   -0.31    4.00   0
   7  -6   4    0.66    4.32   0
   7  -1   9    4.73    2.60   0
   8  -1   9   17.63    3.11   0
  -1  -2 -20    2.64    1.40   0
  -1  -1 -22    9.60    2.22   0
  -1   0 -23   -0.77    2.61   0
  -1   1  -4 2039.65    3.87   0
  -1   3  -4  695.49    3.23   0
  -1   5  -6    4.86    1.51   0
  -1   6 -20   -2.85    4.57   0
  -1   6  -8  203.81    3.29   0
  -1   7 -16    5.28    4.42   0
  -1   7 -15   13.69    4.46   0
  -1   7 -14    5.47    4.11   0
  -1   7 -13    5.82    3.67   0
  -1   7 -12    5.96    3.52   0
   0  -5 -16   52.49    1.48   0
   0   4   0  120.81    1.51   0
   0   8  -6   54.94    2.72   0
   0   9 -11    5.82    3.19   0
   0   9 -10   -0.66    4.19   0
   1  -5  -4    2.65    1.60   0
   1   4   3  489.68    2.34   0
   1  10  -7    1.01    4.31   0
   2  -6  -3   25.38    2.29   0
   2  11  -6    0.30    5.20   0
   3  -8  -7    4.88    3.03   0
   3  -7  -3    0.88    2.37   0
   3   9   2    3.50    2.72   0
   3  10   0   -0.70    3.69   0
   4  -9 -10    5.64    3.57   0
   4  -8  -4    1.75    3.01   0
   4   1   8    0.43    1.15   0
   4   3   8    6.95    0.57   0
   4   7   6    1.14    1.63   0
   5  -9  -6   19.58    3.49   0
   5  -8  -2   -1.48    2.70   0
   5  -1   8   11.79    2.04   0
   6  -5   5    7.38    2.45   0
   6  -4   6    5.95    2.97   0
   6  -2   8    0.42    2.48   0
   6   0   9   -1.42    1.82   0
   7  -5   5    7.03    4.03   0
   8  -2   8   21.27    3.30   0
   8   0   9   -0.17    3.13   0
  -1   4  -4   80.38    2.10   0
  -1   5  -5   67.13    2.40   0
  -1   6  -7  595.60    4.67   0
  -1   7 -18   -3.39    4.81   0
  -1   7 -17   -1.43    3.27   0
  -1   7 -11    9.78    2.49   0
  -1   7 -10   11.32    3.30   0
   0  -5 -15    5.44    1.22   0
   0  -2  -2    6.62    0.55   0
   0   7  -3  142.10    2.59   0
   0   8  -5   24.35    2.97   0
   0   9  -9    0.19    3.02   0
   0   9  -8    0.21    3.85   0
   1  -6  -8   85.87    2.27   0
   1  -3   0  160.42    1.83   0
   1   8  -1   31.11    2.23   0
   1   9  -3    2.66    3.01   0
   1  10  -6   -1.64    3.83   0
   2  -7  -7   23.11    1.99   0
   2  -5  -1    9.83    1.84   0
   2  -4   1  235.73    2.65   0
   2   0   5    0.10    0.75   0
   2   6   4    1.48    1.47   0
   2   7   3    2.09    1.71   0
   2   9   0    4.31    2.45   0
   2  10  -2    2.94    3.84   0
   2  11  -5    5.71    4.81   0
   3  -8  -8    6.23    3.12   0
   3  -4   3   76.59    2.33   0
   3  11  -2    1.53    4.68   0
   4  -9 -11    5.18    3.99   0
   4  -8  -5   43.30    3.72   0
   4  -6   1   -0.84    2.79   0
   4   8   5   21.27    2.09   0
   4  10   2    0.72    3.35   0
   5  -9  -7    2.12    4.09   0
   5  -7   0   -1.36    3.33   0
   5  -5   4   14.37    2.05   0
   5   8   6   -0.16    2.07   0
   6  -8  -2    0.26    4.52   0
   6  -7   1   -0.56    2.92   0
   6  -6   3   -1.65    2.84   0
   7  -7   1   16.81    4.89   0
   7  -6   3   -3.45    4.21   0
   7  -4   6    1.93    3.78   0
   7   0   9    0.00    2.22   0
   8  -4   6    0.32    4.08   0
   8  -3   7    4.83    4.04   0
  -1   6  -6  107.75    3.16   0
  -1   7  -9   85.78    3.13   0
  -1   7  -8  100.10    3.66   0
   0  -3  -4   -0.55    0.85   0
   0   5   0    1.03    1.48   0
   0   6  -1   17.04    1.99   0
   0   8  -4   71.02    3.09   0
   0   9  -7    1.92    3.62   0
   1  -6 -20    0.56    1.96   0
   1  -6  -9   14.03    1.79   0
   1  -4  -2  381.78    2.64   0
   1   6   2   37.90    2.00   0
   1   7   1   29.83    2.33   0
   1  10  -5    8.03    4.14   0
   2  -7  -8    0.17    2.46   0
   2  -6  -4   10.50    2.22   0
   2   8   2   11.14    2.36   0
   2  11  -4    0.90    4.00   0
   3  -8  -9    3.81    3.22   0
   3  -7  -4    4.02    2.11   0
   3  -6  -1    3.73    1.78   0
   3  -5   1   27.95    2.26   0
   3  -3   4   45.24    1.99   0
   3   8   4    7.22    2.26   0
   3  10   1    5.19    3.81   0
   4  -9 -12    4.07    3.04   0
   4  -7  -2    2.22    3.06   0
   4  -4   4   13.80    2.28   0
   4   2   8   58.84    0.98   0
   4   9   4    5.00    2.82   0
   5  -9  -9   -1.04    3.99   0
   5  -4   5    8.82    2.49   0
   5  -3   6    5.97    2.51   0
   5   7   7    8.03    1.45   0
   6  -7   0    8.03    3.69   0
   6  -5   4   22.89    3.42   0
   6   1   9    5.11    1.53   0
  -2   2 -16    0.05    2.26   0
  -2   2 -15   64.89    2.61   0
  -2   2 -14   41.06    2.35   0
  -2   2 -13   40.22    2.31   0
  -2   2 -12   21.82    2.21   0
  -2   3 -16    2.76    2.85   0
  -2   3 -15   16.61    2.83   0
  -2   3 -14   31.10    2.85   0
  -2   3 -13   26.71    2.61   0
  -2   3 -12    7.39    2.45   0
  -2   4 -14   11.50    2.90   0
  -1  -1 -23   13.14    2.30   0
  -1   2  -3 2053.34    4.51   0
  -1   3  -3  214.88    2.21   0
  -1   5  -4    3.00    2.00   0
  -1   6  -5   40.96    2.49   0
  -1   7  -7    6.30    2.98   0
  -1   8 -17    8.41    5.43   0
  -1   8 -16    4.92    4.54   0
  -1   8 -15    2.70    3.59   0
  -1   8 -14    4.01    3.09   0
  -1   8 -13    2.95    3.07   0
  -1   8 -12    1.67    3.94   0
  -1   8 -11    5.27    3.86   0
   0  -4  -7    7.66    0.96   0
   0   3   1  178.79    1.58   0
   0   7  -2    2.60    1.68   0
   0   9  -6    8.03    3.60   0
   0  10 -12    5.54    3.90   0
   0  10 -11    9.90    5.01   0
   0  10 -10   -0.32    4.48   0
   1  -6 -10   37.38    2.04   0
   1  -5  -5   25.59    1.89   0
   1  -2   1 1762.45    3.99   0
   1   5   3    9.05    1.33   0
   1   8   0   58.21    3.20   0
   1   9  -2   28.80    2.60   0
   1  10  -4   -0.95    3.76   0
   2  -7  -9    1.56    2.39   0
   2  -3   2  679.18    3.53   0
   2   5   5   37.47    1.15   0
   2   9   1   43.81    3.19   0
   2  10  -1    3.91    3.59   0
   3  -8 -11   -2.07    2.72   0
   3  -8 -10  103.35    3.61   0
   3  -7  -5   26.43    2.80   0
   3   6   6   22.86    1.28   0
   3   9   3   15.15    3.02   0
   3  11  -1   28.11    4.66   0
   4  -8  -6    6.82    2.48   0
   4  -6   0   16.70    2.89   0
   4  -5   2    1.75    2.48   0
   4  -3   5   -1.17    2.10   0
   4  -2   6   12.31    2.15   0
   5  -8  -4    9.40    3.00   0
   5  -7  -1   11.51    2.61   0
   5  -5   3   39.41    2.76   0
   5   9   5    4.63    2.21   0
   6  -8  -3   11.60    3.33   0
   6  -6   2    4.07    3.64   0
   6   2   9    1.70    1.43   0
   6   3   9    5.98    1.24   0
   7  -7   0   21.02    5.05   0
   7  -6   2   -1.03    3.57   0
   7  -5   4    4.53    4.04   0
   7   1   9    8.49    1.90   0
   7   4   9    1.55    1.35   0
   8  -5   4    7.84    3.46   0
   8  -1   8    3.66    3.01   0
   8   2   9   13.08    2.26   0
  -2   1 -15   30.43    2.00   0
  -2   1 -14   15.50    1.85   0
  -2   1 -13    5.01    1.93   0
  -2   2 -17    0.75    2.26   0
  -2   2 -11    4.08    2.02   0
  -2   3 -18   -1.86    3.02   0
  -2   3 -17   47.99    3.04   0
  -2   3 -11   47.38    2.40   0
  -2   3 -10    1.84    2.26   0
  -2   4 -17   15.53    3.44   0
  -2   4 -16    4.68    3.03   0
  -2   4 -15    2.49    2.23   0
  -2   4 -13    1.84    2.21   0
  -2   4 -12   26.02    2.90   0
  -2   4 -11  171.66    3.48   0
  -1  -2 -21    0.83    1.29   0
  -1   4  -3  481.38    3.27   0
  -1   8 -10    0.46    2.64   0
  -1   8  -9    0.40    3.39   0
   0   2   1  536.34    1.90   0
   0   4   1    2.88    1.24   0
   0   8  -3   33.89    2.99   0
   0   9  -5    4.76    3.17   0
   0  10  -9    1.55    4.53   0
   1  -6 -11    1.08    1.88   0
   1  -1   2  274.96    1.43   0
   1   9  -1   21.99    3.12   0
   1  11  -7    3.97    4.59   0
   2  -7 -10    0.06    2.30   0
   2  -6  -5   10.09    2.16   0
   2  -5  -2  291.28    3.04   0
   2  -1   4   -0.95    1.13   0
   2  11  -3    1.48    3.92   0
   3  -8 -13    3.99    2.99   0
   3  -8 -12   -2.17    3.13   0
   3  -6  -2    7.33    2.20   0
   3  -4   2    1.54    1.93   0
   4  -8  -7   40.59    3.41   0
   4  -7  -3   25.50    2.85   0
   4  10   3   -0.51    3.38   0
   5  -8  -5    7.35    3.47   0
   5  -6   1   24.30    2.58   0
   5   0   8    1.17    1.60   0
   6  -8  -4   10.83    4.27   0
   6  -7  -1   -0.62    4.05   0
   6  -4   5    1.23    2.25   0
   6  -3   6   13.33    3.15   0
   7  -4   5    0.62    3.49   0
   7  -1   8    1.87    2.27   0
   7   2   9    1.24    1.75   0
   8  -4   5   -0.91    3.91   0
   8  -3   6   25.20    4.28   0
  -2   1 -16   14.36    1.93   0
  -2   1 -12    3.01    1.53   0
  -2   2 -19    5.87    3.07   0
  -2   2 -18    2.47    2.58   0
  -2   2 -10   46.27    2.08   0
  -2   3 -19   -1.64    3.19   0
  -2   4 -19    0.56    3.21   0
  -2   4 -18    1.13    3.08   0
  -2   4 -10   32.36    2.65   0
  -2   5 -17   -1.37    3.81   0
  -2   5 -16    8.69    3.54   0
  -2   5 -15    4.63    2.67   0
  -2   5 -14    1.51    2.35   0
  -2   5 -13    9.37    2.50   0
  -2   5 -12   21.55    3.16   0
  -2   5 -11  121.01    3.35   0
  -1   5  -3    7.40    1.98   0
  -1   6  -4    2.40    2.33   0
  -1   7  -6   32.58    2.37   0
  -1   8  -8   91.02    4.04   0
  -1   9 -14   -2.57    4.76   0
  -1   9 -13    3.21    4.49   0
   0   6   0   70.40    2.41   0
   0   7  -1   11.41    2.39   0
   0  10  -8    2.69    2.99   0
   0  10  -7   -0.43    3.70   0
   1  -6 -12    0.27    1.89   0
   1  -5  -6    9.90    1.77   0
   1  -4  -3  644.90    3.32   0
   1   7   2   -1.40    2.20   0
   1  10  -3   15.15    2.72   0
   1  11  -6    6.89    4.00   0
   2  -7 -11   12.09    2.45   0
   2  -4   0  110.14    1.89   0
   2  -2   3    0.53    0.94   0
   2   7   4    0.04    1.76   0
   2   8   3   38.69    2.37   0
   2  10   0    2.71    3.47   0
   2  11  -2   -0.13    3.80   0
   3  -8 -16   -1.29    3.22   0
   3  -8 -15    1.17    3.16   0
   3  -8 -14    0.94    2.99   0
   3  -7  -6    0.17    2.55   0
   3  -5   0   19.65    2.09   0
   3  11   0   -0.17    4.40   0
   4  -8  -8    3.90    3.09   0
   5  -8  -6   -0.14    4.08   0
   5  -7  -2   17.23    2.60   0
   5  -4   4    2.19    2.68   0
   6  -8  -5    0.85    4.08   0
   6  -5   3    4.26    3.08   0
   7  -7  -1    3.69    4.38   0
   7  -3   6   39.78    3.46   0
   7  -2   7   23.74    2.97   0
   7   3   9    2.47    1.63   0
   8  -5   3    0.30    4.84   0
   8   0   8    9.16    3.02   0
  -2   1 -18    0.11    2.03   0
  -2   1 -11   29.31    1.60   0
  -2   2 -20    1.68    3.32   0
  -2   2  -9   17.27    1.92   0
  -2   3 -20    1.36    3.62   0
  -2   3  -9    3.26    1.69   0
  -2   4 -20    2.49    3.80   0
  -2   4  -9    2.30    2.38   0
  -2   5 -19    2.48    4.16   0
  -2   5 -18    1.00    3.44   0
  -2   5 -10  294.48    4.23   0
  -2   6 -16    2.32    4.12   0
  -2   6 -15    6.36    3.87   0
  -2   6 -14    4.55    3.45   0
  -2   6 -13   32.51    3.75   0
  -2   6 -12    6.87    3.31   0
  -1   0  -4 5291.64    4.54   0
  -1   1  -3 9999.99    7.92   0
  -1   7  -5   57.16    2.97   0
  -1   8  -7   -1.34    3.27   0
  -1   9 -12   -0.11    3.56   0
  -1   9 -11    0.42    4.36   0
  -1   9 -10   14.25    4.06   0
   0  -4  -8    0.49    0.92   0
   0   5   1  315.40    2.71   0
   0   8  -2   53.55    2.91   0
   0   9  -4   45.40    2.64   0
   0  10  -6   -1.34    3.66   0
   1  -6 -17    8.99    1.85   0
   1  -6 -15   54.84    2.22   0
   1  -6 -14   15.88    1.92   0
   1  -6 -13    1.49    1.67   0
   1  -3  -1   94.46    1.57   0
   1   6   3   11.55    1.84   0
   1   8   1   -0.85    1.93   0
   1  10  -2    4.69    3.60   0
   1  11  -5    0.36    4.45   0
   2  -7 -18    7.21    2.50   0
   2  -7 -17    2.14    2.81   0
   2  -7 -16    1.35    2.53   0
   2  -7 -15    2.96    2.72   0
   2  -7 -14   28.85    2.77   0
   2  -7 -13   33.54    2.61   0
   2  -7 -12   25.65    2.20   0
   2  -6  -6   46.81    2.30   0
   2   9   2   21.90    2.94   0
   3  -7  -7  166.20    3.71   0
   3  -6  -3   19.74    2.33   0
   3  -3   3  164.14    2.47   0
   3   0   6  169.68    1.64   0
   4  -8  -9   -0.27    3.23   0
   4  -7  -4    1.37    1.98   0
   4  -6  -1    1.06    2.03   0
   4  -5   1    9.91    2.56   0
   4   0   7   -1.18    1.35   0
   5  -8  -7    7.04    4.00   0
   5  -3   5    0.15    2.50   0
   5  -1   7   11.70    1.99   0
   5   6   8    0.41    0.74   0
   6  -7  -2    6.11    4.16   0
   6   0   8   30.28    1.94   0
   7  -7  -2    0.57    4.38   0
   7  -6   1    5.54    2.99   0
   7   0   8    4.38    2.70   0
   8  -4   4    6.02    3.76   0
  -2   1 -19    1.21    2.52   0
  -2   3 -21    0.94    3.60   0
  -2   3  -8  547.04    3.92   0
  -2   4 -21    2.63    3.89   0
  -2   4  -8    5.08    2.05   0
  -2   5 -20    2.57    4.38   0
  -2   5  -9   -2.46    2.35   0
  -2   6 -19    2.56    4.14   0
  -2   6 -18   -0.60    4.40   0
  -2   6 -17   16.92    3.31   0
  -2   6 -11  179.13    4.09   0
  -2   6 -10   15.98    2.69   0
  -1   3  -2   99.38    1.47   0
  -1   4  -2  235.71    2.47   0
  -1   6  -3    8.78    2.25   0
  -1   7  -4   -0.57    2.51   0
  -1   8  -6  128.17    4.06   0
  -1   9  -9    5.60    4.37   0
   0  -4 -21    2.35    1.11   0
   0  -3  -5   15.16    0.98   0
   0   9  -3   25.84    3.53   0
   1   9   0  125.02    3.73   0
   1  11  -4    1.15    4.32   0
   2  -5  -3   96.20    2.32   0
   2   6   5   78.93    1.71   0
   2  10   1   -1.92    2.92   0
   2  11  -1   -1.96    4.45   0
   3   4   7   21.69    0.53   0
   3   8   5    2.69    1.91   0
   3  11   1   15.28    3.83   0
   4  -8 -11   -0.64    3.50   0
   4  -8 -10    7.97    2.78   0
   4  -7  -5   -0.25    2.86   0
   4  -3   4    3.11    2.14   0
   4   8   6    9.76    1.66   0
   4   9   5    0.83    2.01   0
   5  -2   6    4.74    2.10   0
   5   1   8   10.83    1.29   0
   6  -8  -6    5.80    3.19   0
   6  -6   0    4.92    3.66   0
   6  -5   2   33.28    3.16   0
   6  -4   4    7.26    2.39   0
   7  -4   4    8.38    3.64   0
   8  -5   2   37.16    5.05   0
   8  -3   5   -1.57    4.01   0
   8  -1   7   23.42    3.44   0
  -2   0 -16  155.76    2.28   0
  -2   0 -15   -0.03    1.18   0
  -2   0 -14   10.44    1.22   0
  -2   0 -13    0.09    1.36   0
  -2   2 -21    2.88    2.97   0
  -2   2  -8  332.51    2.90   0
  -2   4  -7  276.26    3.23   0
  -2   6  -9   40.48    3.02   0
  -2   7 -18    1.06    4.26   0
  -2   7 -17   -3.01    4.61   0
  -2   7 -16   -2.25    4.42   0
  -2   7 -15    2.86    4.08   0
  -2   7 -14    9.09    4.05   0
  -2   7 -13    2.10    3.80   0
  -2   7 -12   49.16    4.02   0
  -1   2  -2   86.76    1.49   0
  -1   5  -2   68.45    2.18   0
  -1   8  -5   22.03    3.30   0
  -1   9  -8   20.24    3.01   0
  -1  10 -12    4.38    4.77   0
   0   6   1   18.64    2.10   0
   0   7   0   -1.37    1.66   0
   0   8  -1    8.65    2.68   0
   0  10  -5    3.31    3.04   0
   0  11  -8   12.12    4.99   0
   1  -5  -7   -0.42    1.62   0
   1   3   4  714.92    2.07   0
   1   4   4   72.61    1.21   0
   1  10  -1   -0.72    3.86   0
   1  11  -3   -0.03    3.75   0
   2  -6  -7   43.61    2.40   0
   2  -4  -1    9.70    1.72   0
   2  -3   1  690.70    3.51   0
   3  -7  -8   27.01    2.28   0
   3  -6  -4    0.88    2.20   0
   3  -5  -1    8.13    1.57   0
   3  -4   1  206.66    2.90   0
   3  -1   5  256.60    2.25   0
   3   7   6   -0.61    1.58   0
   3  10   3    3.81    3.05   0
   4  -8 -13    4.42    3.77   0
   4  -8 -12    4.25    3.73   0
   4  -1   6    1.37    1.83   0
   4  10   4   -0.80    3.08   0
   5  -8  -9    1.64    3.92   0
   5  -7  -4   44.58    3.59   0
   5  -6  -1    0.52    3.19   0
   5  -4   3   58.26    2.84   0
   5   9   6   -0.20    2.31   0
   6  -8  -7    0.16    3.38   0
   6  -3   5    9.68    2.78   0
   6  -2   6   13.13    2.85   0
   6  -1   7   41.36    2.43   0
   7  -7  -3    4.79    4.69   0
   7  -6   0   -0.81    2.99   0
   7  -5   2   -1.98    3.66   0
   7  -2   6   -1.97    2.94   0
   7  -1   7    5.75    2.64   0
   8  -2   6   -1.06    3.28   0
   8   1   8    6.20    2.63   0
  -2   0 -17    0.64    1.63   0
  -2   0 -12   70.53    1.56   0
  -2   1  -9   17.18    1.35   0
  -2   2 -22    1.75    3.42   0
  -2   3  -7  664.05    3.75   0
  -2   5  -7   86.85    2.81   0
  -2   7 -11    1.55    2.51   0
  -1   6  -2   38.06    2.17   0
  -1   7  -3    4.71    2.62   0
  -1   9  -7   -0.57    2.67   0
  -1  10 -11   -0.18    3.64   0
  -1  10 -10    5.72    4.91   0
   0   9  -2    1.74    3.18   0
   0  10  -4   10.07    3.85   0
   0  11  -7    3.13    4.08   0
   1  -4  -4   10.78    1.34   0
   1   5   4    1.44    1.23   0
   1   7   3    2.24    2.13   0
   1   8   2   70.23    2.78   0
   1   9   1   23.85    3.24   0
   2  -6  -8   49.88    2.29   0
   2   1   5   62.81    0.69   0
   2   8   4   37.34    2.27   0
   2   9   3   40.98    2.74   0
   2  11   0    4.31    4.45   0
   3  -7  -9   50.43    3.08   0
   4  -8 -15   16.75    4.09   0
   4  -7  -6   73.27    2.86   0
   4  -5   0    0.09    2.35   0
   4  -4   2   11.99    2.26   0
   4   7   7    5.25    1.30   0
   5  -8 -10    7.56    3.91   0
   5  -7  -5    4.59    3.33   0
   5  -5   1    1.72    2.12   0
   5   8   7    2.75    1.70   0
   6  -8  -8   -0.61    3.46   0
   6  -7  -4    4.05    3.89   0
   6  -6  -1   -0.04    3.63   0
   6  -4   3    7.74    3.19   0
   6   1   8    9.02    1.98   0
   7   1   8   -0.52    2.31   0
   8  -5   1    0.11    4.22   0
   8  -4   3   21.77    4.29   0
  -2   0 -18   14.77    1.86   0
  -2   0 -11   -0.02    1.14   0
  -2   1 -21   -1.43    2.59   0
  -2   2  -7  570.83    3.31   0
  -2   4  -6    4.53    1.97   0
  -2   6  -7    0.79    2.77   0
  -2   7  -9   25.12    2.57   0
  -2   8 -16    1.22    4.81   0
  -2   8 -15    8.14    4.00   0
  -2   8 -14    1.78    3.42   0
  -2   8 -13    0.63    4.06   0
  -2   8 -12   -5.96    4.24   0
  -1  -2 -22    3.09    1.05   0
  -1   4  -1  258.28    2.46   0
  -1   8  -4    2.33    2.16   0
  -1   9  -6   10.76    2.69   0
  -1  10  -9    6.01    4.51   0
  -1  10  -8   -0.07    4.45   0
   0  -2  -3  222.56    1.22   0
   0   4   2    1.73    1.22   0
   0   8   0   23.20    2.77   0
   0  10  -3    8.29    3.93   0
   0  11  -6    0.95    4.43   0
   1  -5  -8   15.73    1.67   0
   1  -2   0  183.48    1.70   0
   1  10   0   18.99    3.83   0
   1  11  -2   -0.40    4.22   0
   2  -5  -4   18.26    1.57   0
   2   7   5    2.55    2.00   0
   2  10   2    8.07    3.42   0
   3  -7 -10  111.63    3.38   0
   3  -6  -5    9.56    2.43   0
   3  -5  -2   36.00    2.38   0
   3   5   7   16.90    0.84   0
   3  11   2    4.04    3.90   0
   4  -7  -7    0.83    3.06   0
   4  -6  -3   -1.85    2.14   0
   5  -8 -12    3.25    3.68   0
   5  -8 -11    4.11    3.65   0
   5  -6  -2   42.94    3.42   0
   5  -3   4    9.07    2.52   0
   5   0   7    0.35    1.64   0
   5   2   8    1.80    1.16   0
   6  -8  -9   -2.03    3.64   0
   7  -5   1   12.53    4.07   0
   8  -3   4    1.42    4.21   0
   8   0   7    0.10    2.84   0
   8   2   8   21.48    2.34   0
  -2   0 -19    0.91    1.89   0
  -2   1  -8  316.29    2.25   0
  -2   3  -6  372.94    2.79   0
  -2   5  -6   10.79    1.69   0
  -2   6  -6  104.95    3.19   0
  -2   7  -8    0.27    2.49   0
  -2   8 -10    7.47    4.14   0
  -1   3  -1    0.67    1.31   0
  -1   5  -1    4.71    1.70   0
  -1   7  -2    1.18    2.29   0
  -1   8  -3    3.46    2.55   0
  -1   9  -5    2.14    3.39   0
  -1  10  -7   -3.95    3.75   0
   0   3   2   73.19    1.31   0
   0   5   2   30.79    1.33   0
   0   7   1   11.06    1.75   0
   0   9  -1   18.96    3.26   0
   0  11  -5    2.84    4.34   0
   1  -3  -2    0.72    1.20   0
   1   6   4    0.22    1.61   0
   2  -6  -9   38.19    2.34   0
   2  -2   2  104.33    1.45   0
   2  11   1    0.92    3.77   0
   3  -7 -11    2.84    2.12   0
   3  -4   0    5.98    2.00   0
   3  -3   2   20.79    1.40   0
   4  -7  -8    9.13    3.39   0
   4  -5  -1    0.89    2.40   0
   4  -3   3   13.65    2.05   0
   4   1   7   83.14    1.41   0
   5  -8 -13    4.64    4.27   0
   5  -7  -6   16.84    3.51   0
   5  -4   2   31.07    2.72   0
   5  -1   6    9.28    2.11   0
   6  -7  -5   23.49    3.09   0
   6  -6  -2   11.72    3.82   0
   6  -3   4    1.66    2.94   0
   7  -7  -5    4.17    4.28   0
   7  -6  -2    6.59    4.11   0
   7  -3   4   22.46    3.61   0
   7   0   7    1.29    2.60   0
   8  -6  -2   -1.00    3.54   0
   8  -4   2   13.91    3.86   0
   8  -2   5   50.22    3.87   0
   8  -1   6    1.22    3.29   0
   8   3   8    1.31    2.10   0
  -2   0 -20   10.89    2.12   0
  -2   0 -10   41.45    1.22   0
  -2   1 -22   -0.55    2.28   0
  -2   5  -5   40.34    2.43   0
  -2   7  -7   96.32    3.05   0
  -2   8  -9    2.70    2.72   0
  -2   8  -8   13.04    3.36   0
  -2   9 -13   -1.07    4.31   0
  -2   9 -12   11.66    5.06   0
  -1   6  -1   32.21    2.17   0
  -1   9  -4    8.66    3.23   0
  -1  10  -6    3.49    3.72   0
   0  -4 -20    1.51    1.20   0
   0   1   1  198.38    0.89   0
   0   6   2   48.62    2.30   0
   0  10  -2    6.98    3.70   0
   0  11  -4    1.28    4.57   0
   1  -5  -9   20.41    1.68   0
   1  -4  -5  141.96    1.89   0
   1   8   3    0.34    2.42   0
   1   9   2    7.73    3.03   0
   1  11  -1    4.67    3.98   0
   2  -6 -10    8.11    2.22   0
   2  -5  -5    2.41    2.02   0
   2  -4  -2  151.08    1.92   0
   2   5   6   10.37    1.07   0
   3  -7 -18    4.37    3.18   0
   3  -7 -17   10.64    3.40   0
   3  -7 -15   32.66    3.56   0
   3  -7 -14    3.93    2.99   0
   3  -7 -13    3.56    2.81   0
   3  10   4    0.22    2.98   0
   4  -7  -9    7.52    3.18   0
   4  -6  -4    1.96    2.01   0
   4  -4   1   44.47    2.58   0
   4   9   6   17.86    2.36   0
   4  10   5   -1.18    3.04   0
   6  -7  -6    0.03    3.58   0
   6  -5   0   23.23    3.52   0
   6  -4   2    3.53    3.17   0
   6  -2   5    8.18    2.78   0
   6   0   7    0.86    1.93   0
   6   2   8    0.27    1.58   0
   7  -7  -6    5.61    4.97   0
   7  -5   0    1.98    3.78   0
   7  -4   2   70.88    4.12   0
   7  -2   5    1.55    3.11   0
   7  -1   6    5.58    2.77   0
  -2   2  -6  465.40    2.71   0
  -2   3  -5  230.09    2.52   0
  -2   6  -5   79.93    2.95   0
  -2   7  -6    3.55    2.91   0
  -2   8  -7   22.90    3.36   0
  -2   9 -11    2.30    3.28   0
  -2   9 -10    0.99    4.23   0
  -1   8  -2   65.18    2.94   0
  -1  10  -5    1.33    3.69   0
   0  -3  -6  230.85    1.46   0
   0   8   1   11.90    2.80   0
   0   9   0    1.99    3.05   0
   0  11  -3    1.45    3.86   0
   1  -5 -10    3.33    1.61   0
   1   7   4    2.46    2.12   0
   1  10   1    0.27    3.22   0
   2  -6 -11   91.68    2.71   0
   2  -3   0   -0.36    1.06   0
   2  -1   3  452.92    2.31   0
   2   0   4  102.88    1.15   0
   2   9   4    6.92    2.67   0
   2  10   3   13.18    3.43   0
   3  -7 -16    1.87    3.07   0
   3  -6  -7   14.17    2.60   0
   3  -5  -3   11.58    1.62   0
   3   6   7   19.32    1.13   0
   3   8   6   -0.90    1.79   0
   4  -7 -10    0.81    3.07   0
   4  -6  -5    4.76    2.55   0
   4  -2   4    5.11    2.12   0
   4   0   6    1.25    1.56   0
   5  -7  -8    2.53    3.67   0
   5  -3   3    3.75    2.38   0
   7  -6  -3    2.70    3.85   0
   8  -5  -1    0.73    4.01   0
   8  -3   3   -2.20    4.05   0
   8   1   7   23.59    2.69   0
  -3   4 -15   63.79    3.65   0
  -3   5 -16   13.10    3.52   0
  -3   5 -15    8.01    3.52   0
  -3   5 -14   34.30    3.80   0
  -2   0 -21   -0.72    2.29   0
  -2   1  -7   22.83    1.19   0
  -2   4  -4  170.60    2.58   0
  -2   5  -4    6.19    2.10   0
  -2   7  -5    1.82    2.95   0
  -2   8  -6   44.79    3.46   0
  -2   9  -9    3.31    3.11   0
  -2   9  -8    1.20    3.92   0
  -1   1  -2  272.55    1.57   0
  -1   2  -1 1863.13    4.12   0
  -1   4   0  107.26    1.91   0
  -1   5   0  400.05    3.21   0
  -1   7  -1   30.03    1.79   0
  -1   9  -3    4.89    2.36   0
  -1  11  -7    1.98    4.88   0
   0   7   2   -0.25    2.26   0
   0  10  -1    5.56    3.28   0
   1  11   0   16.01    4.26   0
   2  -6 -20   -1.53    2.40   0
   2  -6 -12    3.83    2.05   0
   2  -5  -6   29.63    2.29   0
   2   6   6  120.78    1.92   0
   2   8   5   14.68    2.05   0
   2  11   2    0.18    3.95   0
   4  -7 -11   -4.73    3.41   0
   4  -5  -2    1.07    2.38   0
   4   8   7    3.60    1.57   0
   5  -7  -9    1.17    3.79   0
   5  -6  -4    4.67    2.30   0
   5  -5  -1    8.30    2.35   0
   5  -4   1    3.32    2.60   0
   5   3   8    1.32    1.03   0
   6  -7  -8    2.74    3.97   0
   6  -5  -1   34.55    3.53   0
   7  -7  -8   -1.08    4.19   0
   7  -6  -4   -0.04    4.05   0
   7  -5  -1    1.65    4.12   0
   7  -3   3    8.59    3.38   0
   7   3   8   23.14    1.92   0
   8  -6  -4    0.70    4.57   0
   8   0   6    5.87    3.09   0
  -3   3 -15   11.50    2.52   0
  -3   4 -18    5.89    3.57   0
  -3   4 -17    1.21    3.55   0
  -3   4 -16    4.12    3.16   0
  -3   4 -14   76.90    2.82   0
  -3   4 -13   19.35    3.42   0
  -3   4 -12   -1.32    3.10   0
  -3   5 -18    1.46    4.38   0
  -3   5 -17    4.59    3.70   0
  -3   5 -13    5.25    2.63   0
  -3   5 -12    1.49    3.26   0
  -3   5 -11   72.88    3.29   0
  -3   6 -18   -2.39    4.36   0
  -3   6 -17   -0.54    4.69   0
  -3   6 -16   16.18    4.67   0
  -3   6 -15   25.78    4.27   0
  -3   6 -14    2.31    3.56   0
  -3   6 -13   50.82    3.88   0
  -3   6 -12   -0.69    3.30   0
  -2   0  -9    0.11    1.09   0
  -2   6  -4   -1.00    1.70   0
  -2   9  -7    0.12    4.08   0
  -2  10 -10    1.99    5.27   0
  -1   6   0   11.00    1.95   0
  -1   8  -1    2.56    2.59   0
  -1   9  -2    5.59    3.01   0
  -1  10  -4    6.57    3.67   0
  -1  11  -6   13.54    4.71   0
   0  -4 -19   17.94    1.20   0
   0   9   1   16.08    3.18   0
   0  11  -2    2.94    4.10   0
   1  -5 -11   11.66    1.60   0
   1   9   3    7.68    2.89   0
   1  10   2    5.40    3.20   0
   2  -6 -18   -4.08    2.53   0
   2  -6 -14   51.49    2.46   0
   2  -6 -13   69.25    2.50   0
   2  -4  -3   19.57    1.67   0
   3  -6  -8   54.09    2.78   0
   3  -5  -4   21.81    2.26   0
   3  -4  -1   51.54    1.74   0
   3  -3   1  482.98    3.47   0
   3  -1   4   33.13    1.44   0
   3   0   5    0.57    1.08   0
   4  -7 -13    3.00    3.28   0
   4  -7 -12    5.89    3.27   0
   4  -6  -6    3.07    2.65   0
   4  -3   2    3.90    2.03   0
   5  -7 -10    3.09    3.79   0
   5  -6  -5   18.57    3.20   0
   5  -2   4   31.15    2.40   0
   5   1   7   12.55    1.41   0
   5   7   8   -0.21    0.89   0
   6  -6  -4    6.86    2.65   0
   6  -4   1   44.32    3.26   0
   6   3   8   12.13    1.57   0
   7  -4   1   12.51    2.65   0
   7   1   7    5.89    2.21   0
   8  -5  -2   -1.34    4.30   0
   8  -1   5    2.15    3.19   0
  -3   3 -18    3.65    3.05   0
  -3   3 -17   12.58    2.94   0
  -3   3 -16    3.06    2.48   0
  -3   3 -14   38.40    2.69   0
  -3   3 -13   11.36    2.72   0
  -3   3 -12  165.10    3.32   0
  -3   4 -19   -1.98    3.92   0
  -3   4 -11  144.85    3.53   0
  -3   5 -19   -1.19    4.30   0
  -3   5 -10    1.48    2.86   0
  -3   6 -11   76.80    3.69   0
  -3   6 -10    2.59    3.27   0
  -3   7 -16    3.42    4.32   0
  -3   7 -15   13.94    3.43   0
  -3   7 -14   16.29    4.26   0
  -3   7 -13   20.28    4.52   0
  -3   7 -12    0.37    4.09   0
  -2   3  -4   43.76    1.43   0
  -2   5  -3    4.38    2.10   0
  -2   7  -4   -2.38    1.94   0
  -2   8  -5   16.04    2.51   0
  -2   9  -6    7.56    4.00   0
  -2  10  -9   11.99    4.49   0
  -1   3   0  178.51    1.93   0
  -1   7   0   24.99    2.29   0
  -1  10  -3    2.60    3.88   0
  -1  11  -5    1.94    4.76   0
   0  -4 -18   31.56    1.49   0
   0   2   2    7.09    0.82   0
   0   4   3   10.66    1.25   0
   0   5   3   12.31    1.73   0
   0   6   3   37.51    2.22   0
   0   8   2   49.99    3.04   0
   0  10   0    8.83    3.64   0
   1  -5 -12   44.18    1.79   0
   1  -4  -6   89.78    1.56   0
   1  -3  -3    9.03    1.22   0
   1   2   4 2443.79    2.21   0
   1   8   4    2.82    2.32   0
   1  11   1    0.21    4.33   0
   2  -6 -17   -0.94    2.29   0
   2  -6 -16    2.87    2.28   0
   2  -5  -7   44.25    2.37   0
   2   7   6    2.73    1.70   0
   2  10   4    3.90    3.42   0
   3  -6  -9  237.92    3.90   0
   3   7   7    5.50    1.35   0
   3  10   5    6.07    2.82   0
   4  -7 -17    9.97    3.89   0
   4  -7 -16    5.47    3.83   0
   4  -7 -15    6.82    3.68   0
   4  -7 -14    2.90    3.04   0
   4  -5  -3    2.98    2.60   0
   5  -7 -11    1.00    3.97   0
   5  -1   5    0.91    2.20   0
   5   0   6    2.84    1.88   0
   6  -7 -10   -0.05    4.56   0
   6  -6  -5    0.72    3.64   0
   6  -5  -2    2.45    3.09   0
   6  -2   4   22.65    2.99   0
   6   1   7   40.47    1.96   0
   7  -5  -2   15.79    4.22   0
   7  -1   5   45.38    3.32   0
   7   0   6    0.19    2.43   0
   7   4   8   34.15    1.94   0
   7   6   8   -0.24    1.33   0
   8  -4   0   58.66    4.76   0
   8  -3   2    1.95    3.03   0
   8   2   7   11.65    2.54   0
  -3   3 -19    1.68    3.17   0
  -3   3 -11   17.93    2.49   0
  -3   4 -20    1.34    3.63   0
  -3   4 -10   36.35    2.28   0
  -3   5  -9   67.63    3.27   0
  -3   6  -9    2.85    2.98   0
  -3   7 -11    7.30    2.73   0
  -3   7 -10    1.54    3.42   0
  -3   8 -14    2.27    5.55   0
  -3   8 -13    4.15    5.32   0
  -3   8 -12    1.54    4.25   0
  -2  -1 -16   15.87    1.10   0
  -2  -1 -15   30.74    1.06   0
  -2  -1 -14   14.79    0.97   0
  -2   0 -22    1.25    2.03   0
  -2   1  -6  905.34    3.25   0
  -2   4  -3   20.01    1.95   0
  -2   6  -3    1.37    1.75   0
  -2   8  -4   34.42    3.45   0
  -2  10  -8    8.03    3.60   0
  -2  10  -7    5.11    4.39   0
  -1   9  -1   26.70    3.19   0
  -1  11  -4    1.29    4.39   0
   0   7   3  140.69    2.91   0
   0  11  -1   13.85    3.90   0
   1  -5 -14   33.23    1.94   0
   1  -5 -13    2.19    1.48   0
   1   5   5   63.09    1.48   0
   1   6   5   41.73    1.73   0
   2  -3  -1   17.00    1.61   0
   2   9   5   13.22    2.51   0
   2  11   3   10.50    3.60   0
   3  -6 -10  148.99    3.52   0
   3   9   6   26.29    2.21   0
   4  -6  -7  157.14    3.16   0
   4  -2   3  147.87    2.63   0
   4   2   7   35.69    1.12   0
   4  10   6    0.99    2.71   0
   5  -7 -13   -0.49    4.06   0
   5  -7 -12    1.82    3.55   0
   5  -4   0    0.23    2.53   0
   5  -3   2    8.45    2.34   0
   6  -7 -11   -1.48    4.35   0
   6  -6  -6    5.27    3.60   0
   6  -4   0   15.72    2.82   0
   6  -3   2    4.37    2.72   0
   6   0   6    7.25    2.13   0
   7  -4   0   57.17    3.82   0
   7  -3   2   15.73    3.38   0
   7   5   8   -0.89    1.59   0
   8  -2   3    5.48    4.26   0
  -3   2 -17   63.32    2.80   0
  -3   2 -16   10.37    2.26   0
  -3   2 -15    2.87    2.17   0
  -3   2 -14  104.97    2.72   0
  -3   2 -13  170.60    2.94   0
  -3   3 -20   -1.63    3.45   0
  -3   3 -10  135.60    3.10   0
  -3   4  -9    1.38    1.92   0
  -3   5  -8  294.78    4.02   0
  -3   6  -8   82.44    3.42   0
  -3   7  -9   -0.01    3.47   0
  -3   8 -11   -2.38    3.92   0
  -3   8 -10    3.39    4.08   0
  -2  -1 -17   59.59    1.40   0
  -2   7  -3   -0.70    1.92   0
  -2   9  -5   15.12    2.75   0
  -2  10  -6   12.37    4.19   0
  -1   5   1  236.22    2.65   0
  -1   6   1  112.94    2.49   0
  -1   8   0   63.78    2.49   0
  -1  10  -2    2.98    3.52   0
   0  -4 -17    6.70    1.16   0
   0  -4 -16    2.10    1.19   0
   0  -4 -15    4.35    1.08   0
   0   9   2    0.90    3.17   0
   0  10   1    7.47    3.75   0
   1  -5 -17    5.13    1.61   0
   1  -5 -16    1.35    1.80   0
   1  -4  -7    0.82    1.40   0
   1  -2  -1    1.20    0.81   0
   1   4   5   75.76    1.24   0
   1   7   5   52.38    2.34   0
   1  10   3    3.46    3.21   0
   1  11   2    2.53    3.88   0
   2  -5  -8   75.59    2.51   0
   2  -4  -4   -0.66    1.54   0
   3  -6 -11   99.16    3.35   0
   3  -4  -2    6.98    1.49   0
   3  -2   2  578.30    3.37   0
   4  -6  -8   -1.17    2.90   0
   4  -5  -4    2.59    2.69   0
   4  -4  -1   46.35    2.46   0
   4   6   8   17.17    0.74   0
   5  -7 -15   17.41    4.40   0
   5  -7 -14   -2.00    3.47   0
   5  -6  -7   68.86    3.52   0
   5   4   8   40.43    1.00   0
   6  -7 -12    3.88    3.45   0
   6  -5  -3   42.72    3.61   0
   7  -5  -3    1.03    4.00   0
   7   2   7   25.38    2.39   0
   8  -4  -1   -6.19    4.34   0
   8  -3   1   14.17    3.93   0
   8  -1   4    2.45    3.20   0
   8   0   5   -0.75    3.01   0
   8   1   6    0.67    2.72   0
   8   3   7    7.22    2.42   0
   9  -2   2    2.21    3.25   0
  -3   2 -19    1.22    2.71   0
  -3   2 -18    1.39    2.53   0
  -3   2 -12   12.58    2.11   0
  -3   3  -9  139.28    2.91   0
  -3   4  -8  281.66    3.70   0
  -3   5  -7   16.44    2.52   0
  -3   9 -12    5.84    4.36   0
  -3   9 -11    8.66    4.89   0
  -2  -1 -18   -0.08    1.27   0
  -2  -1 -13    4.77    0.83   0
  -2   0  -8  741.12    2.53   0
  -2   3  -3    3.19    1.06   0
  -2   5  -2    2.93    1.93   0
  -2   6  -2   41.79    2.43   0
  -2   8  -3   27.37    3.12   0
  -2   9  -4    8.16    3.39   0
  -1   0  -3   -0.15    0.55   0
  -1   4   1  399.16    2.80   0
  -1   7   1   27.49    2.48   0
  -1   9   0  127.62    3.83   0
  -1  11  -3    7.29    4.72   0
   0   8   3   37.99    2.85   0
   0  11   0    3.64    3.93   0
   1   9   4   10.95    2.54   0
   2   8   6   43.28    2.18   0
   3  -6 -12   -1.29    2.80   0
   3  -3   0    3.88    1.79   0
   3   8   7    6.25    1.79   0
   4  -6  -9   45.99    3.30   0
   4  -3   1   44.80    1.72   0
   4  -1   4   19.85    1.96   0
   4   9   7    5.09    2.12   0
   5  -6  -8   18.08    2.99   0
   6  -6  -7    1.09    3.83   0
   6   4   8   -0.01    1.26   0
   7  -6  -7   19.48    3.49   0
   8  -5  -4    2.11    3.64   0
   9   0   4    7.44    4.04   0
  -3   2 -20    7.09    3.03   0
  -3   2 -11  154.98    2.75   0
  -3   7  -7    7.07    3.17   0
  -3   8  -8    8.40    3.70   0
  -3   9 -10   30.22    4.60   0
  -3   9  -9    3.94    4.27   0
  -2   4  -2  227.16    2.69   0
  -2   7  -2   18.61    1.96   0
  -2   9  -3   42.66    3.54   0
  -2  10  -5   17.43    3.11   0
  -1   8   1   43.25    2.94   0
  -1  10  -1    1.41    2.71   0
  -1  11  -2    3.20    4.25   0
   0   3   3   94.97    1.31   0
   1   0   2 1772.08    2.47   0
   1   8   5   20.82    2.31   0
   2  -5  -9    8.51    2.17   0
   2   3   6  364.82    0.72   0
   2  10   5   23.04    3.08   0
   2  11   4   13.11    3.68   0
   3  -6 -19    6.30    2.94   0
   3  -6 -14    0.57    2.79   0
   3  -6 -13    9.13    2.87   0
   3  -4  -3   33.12    2.01   0
   4  -6 -10    2.42    3.06   0
   4  -5  -5  195.90    3.54   0
   4   1   6    0.58    1.38   0
   5  -5  -4  201.91    3.56   0
   6  -5  -4   29.10    3.78   0
   6  -4  -1   -2.04    2.89   0
   6  -3   1  272.46    4.41   0
   6   2   7    1.11    1.86   0
   7  -6  -8    0.77    3.35   0
   7  -5  -4   -0.07    2.75   0
   7  -3   1    1.12    2.40   0
   7  -1   4   -1.10    3.09   0
   7   1   6    7.26    2.34   0
   8  -5  -5    3.72    4.99   0
   8  -4  -2    9.60    3.74   0
   8  -3   0   19.50    3.92   0
   8  -2   2    4.44    4.13   0
   9  -2   1    0.21    4.25   0
  -3   2 -10   82.57    2.41   0
  -3   3  -8   47.30    1.97   0
  -3   7  -6   -1.83    3.23   0
  -3   8  -7    5.45    2.81   0
  -3   9  -8   50.90    4.72   0
  -2  -1 -19    1.99    1.14   0
  -2   6  -1   40.62    2.58   0
  -2   8  -2    9.47    2.30   0
  -2  10  -4    4.24    3.72   0
  -2  11  -6    2.79    3.88   0
  -1   2   0  191.10    1.74   0
   0   5   4   41.18    1.74   0
   0   6   4   16.41    2.18   0
   0   9   3   26.67    3.15   0
   0  10   2    6.95    2.52   0
   0  11   1   14.33    4.29   0
   1  -4  -8   51.54    1.58   0
   1  -3  -4   71.61    1.24   0
   1  10   4    8.28    3.05   0
   1  11   3   16.02    4.12   0
   2  -4  -5    3.79    1.81   0
   2  -3  -2  242.34    2.39   0
   2  -1   2 1989.53    4.37   0
   3  -6 -18    0.51    2.94   0
   3  -6 -17    8.44    3.11   0
   3  -6 -16    0.19    2.86   0
   3  -6 -15    0.10    2.68   0
   3  -5  -7   -0.51    2.44   0
   3  -1   3   59.95    1.60   0
   3  10   6    1.30    2.64   0
   4  -6 -11   10.80    3.16   0
   4  -4  -2   31.59    1.79   0
   4   0   5    2.21    1.37   0
   4   7   8    0.96    1.01   0
   5  -6  -9   -0.69    2.47   0
   5   8   8    1.07    1.10   0
   6  -6  -9    4.09    3.72   0
   6  -1   4    6.09    2.57   0
   7  -6  -9    8.91    3.48   0
   7  -5  -5   -3.41    4.14   0
   7  -4  -2   61.73    4.19   0
   7   0   5    2.07    2.35   0
   8  -1   3   13.94    3.50   0
   8   2   6   -0.37    2.66   0
   8   4   7   -0.14    2.18   0
   9  -1   2    1.49    4.10   0
  -3   1 -17   29.20    2.30   0
  -3   1 -16   16.04    2.13   0
  -3   1 -15    3.46    2.06   0
  -3   2 -21    2.27    2.75   0
  -3   2  -9   41.74    2.21   0
  -3   3  -7    4.52    2.26   0
  -3   4  -6  102.58    2.59   0
  -3   5  -5   18.75    2.37   0
  -3   7  -5   10.61    3.30   0
  -3   8  -6    1.41    3.28   0
  -3  10  -9   16.86    5.20   0
  -2   3  -2  678.97    3.52   0
  -2   5  -1    1.88    1.42   0
  -2   7  -1  125.29    2.65   0
  -2   9  -2   18.48    3.63   0
  -2  10  -3   21.47    3.99   0
  -2  11  -5    4.84    3.59   0
  -1   3   1   97.65    1.66   0
  -1   5   2   32.90    1.92   0
  -1   6   2   -0.13    1.54   0
  -1   7   2   91.00    2.87   0
  -1   9   1   22.97    3.18   0
  -1  10   0   14.96    2.66   0
  -1  11  -1    4.48    4.18   0
   0   7   4  113.45    2.31   0
   1   9   5    3.24    2.21   0
   2   9   6    7.95    2.20   0
   4  -6 -12   -1.03    3.18   0
   4  -5  -6  402.76    4.41   0
   4  -2   2  143.24    2.51   0
   5  -6 -11    1.23    3.39   0
   5  -6 -10   10.01    2.46   0
   5  -4  -2   26.45    2.84   0
   5   0   5   -1.05    1.91   0
   5   1   6    9.72    1.70   0
   6  -6 -10    1.13    4.25   0
   6  -5  -5    3.38    2.52   0
   6  -4  -2    6.07    3.16   0
   6   0   5   -0.16    2.11   0
   6   1   6    6.52    1.96   0
   6   5   8   13.40    1.20   0
   7  -6 -11    3.24    4.28   0
   7  -6 -10    7.95    3.40   0
   7  -2   2   -2.14    3.04   0
   7   3   7   17.48    2.11   0
   8  -4  -3   21.79    3.15   0
   8   0   4   16.80    3.52   0
   8   1   5    0.87    2.96   0
   9  -2   0    2.59    4.42   0
   9   0   3    0.50    4.12   0
  -3   1 -18    4.68    2.26   0
  -3   8  -5    2.58    3.67   0
  -3   9  -6   27.99    4.52   0
  -2   0  -7    0.02    0.93   0
  -2   2  -3    0.93    1.29   0
  -2   4  -1  225.92    2.64   0
  -2   8  -1   26.99    2.20   0
  -2  11  -4    6.13    4.11   0
  -1  -1  -5  400.40    0.67   0
  -1   1  -1  433.47    1.84   0
  -1   8   2   20.51    2.95   0
   0   8   4   78.04    2.91   0
   0  10   3    6.39    3.21   0
   0  11   2    1.02    4.09   0
   1  -4  -9    4.93    1.58   0
   2  -5 -21    1.94    2.56   0
   2  -5 -11    2.24    1.86   0
   2  -2   0  704.15    3.03   0
   2   6   7   -0.22    1.17   0
   3  -4  -4   11.91    1.91   0
   3  -2   1   26.75    1.69   0
   3   9   7   41.29    2.09   0
   4  -6 -14   21.18    3.44   0
   4  -6 -13    2.42    2.52   0
   4  -4  -3   -1.67    2.28   0
   5  -6 -12    1.90    3.59   0
   5  -5  -6   21.54    3.08   0
   5  -3   0   36.45    2.55   0
   6  -5  -6    2.05    3.37   0
   6  -3   0    1.34    2.66   0
   6  -2   2    2.26    2.54   0
   7  -5  -6    3.15    3.17   0
   7  -1   3   -0.53    2.87   0
   8  -5  -7   -1.78    3.46   0
   8  -4  -4    8.63    4.23   0
   8  -2   1    1.26    2.87   0
  -4   5 -17    6.26    4.14   0
  -4   5 -16    6.24    4.10   0
  -4   5 -15   11.47    3.86   0
  -4   5 -14    8.27    3.89   0
  -4   5 -13    0.70    3.64   0
  -4   6 -16    6.68    4.58   0
  -4   6 -15    6.93    3.42   0
  -4   6 -14   17.84    3.56   0
  -4   6 -13    9.18    3.98   0
  -4   6 -12    6.15    4.04   0
  -4   7 -15   -0.12    4.44   0
  -4   7 -14   12.75    4.47   0
  -4   7 -13    4.54    4.65   0
  -4   7 -12    2.50    4.42   0
  -4   8 -13    0.98    5.03   0
  -3   1 -19   11.56    2.25   0
  -3   1 -12   22.49    1.68   0
  -3   2  -8    5.49    2.00   0
  -3   5  -4   14.05    2.47   0
  -3   6  -4    5.50    1.88   0
  -3   8  -4   13.06    3.31   0
  -3   9  -5   97.89    4.85   0
  -3  10  -7    7.84    3.70   0
  -2  -1 -20    1.06    1.19   0
  -2   6   0   35.75    2.42   0
  -2   7   0   34.61    2.72   0
  -2   9  -1   52.29    3.33   0
  -2  10  -2    8.66    2.84   0
  -2  11  -3    7.52    4.72   0
  -1   4   2  409.74    2.83   0
  -1   9   2   31.25    3.39   0
  -1  10   1    0.82    3.24   0
  -1  11   0    8.18    3.93   0
   0   4   4  206.91    1.91   0
   0   9   4   32.37    2.92   0
   1   6   6  110.03    1.93   0
   1   7   6   30.34    1.92   0
   1  11   4    7.02    3.92   0
   2  -5 -20    1.72    2.61   0
   2  -5 -12   78.55    2.41   0
   2  -4  -6   30.53    1.84   0
   2   7   7   96.61    1.74   0
   2  10   6   10.71    3.14   0
   2  11   5    0.36    3.50   0
   3   0   4   27.23    1.23   0
   4  -6 -17   -0.41    3.28   0
   4  -6 -16    2.06    3.06   0
   4   8   8    0.79    1.36   0
   5  -6 -14    3.41    3.66   0
   5  -6 -13    2.55    3.78   0
   5  -4  -3  194.81    3.81   0
   5   5   8    6.62    0.82   0
   6  -6 -13   -3.62    4.21   0
   6  -6 -12   -0.37    3.08   0
   6   6   8    4.00    1.02   0
   7  -5  -7   12.32    3.76   0
   7  -3  -1    5.98    3.13   0
   7   2   6   -0.54    2.25   0
   8  -1   2    0.59    3.78   0
   8   3   6   25.82    2.83   0
   9  -3  -3   10.31    5.08   0
   9  -2  -1    1.40    4.23   0
   9  -1   1    4.58    4.04   0
  -4   4 -16    6.52    3.40   0
  -4   4 -15    9.59    3.49   0
  -4   4 -14    0.73    3.16   0
  -4   5 -18    7.63    4.32   0
  -4   5 -12    3.90    3.41   0
  -4   5 -11   10.84    3.63   0
  -4   6 -11    5.33    2.61   0
  -4   6 -10   -1.33    3.51   0
  -4   7 -11    8.64    3.25   0
  -4   7 -10    1.29    4.28   0
  -4   8 -12    7.65    5.15   0
  -4   8 -11    9.94    5.02   0
  -3   1 -20    4.91    2.42   0
  -3   1 -11    3.59    1.54   0
  -3   9  -4   28.60    4.08   0
  -3  10  -6    1.83    3.64   0
  -2   5   0    9.89    1.47   0
  -2   8   0    0.39    1.97   0
  -2  10  -1   -0.24    3.64   0
  -1  -2  -9  105.11    0.54   0
  -1   6   3  245.07    3.28   0
  -1   7   3   15.33    2.44   0
   1  -3  -5  142.28    1.70   0
   1  -2  -2  220.70    1.54   0
   1   3   5   21.40    0.65   0
   1   5   6    2.45    1.30   0
   1   8   6  134.70    2.81   0
   1  10   5    1.04    3.10   0
   2  -5 -19    2.02    2.23   0
   2  -5 -18   -1.45    2.65   0
   2  -5 -14   39.91    2.24   0
   2  -5 -13    0.64    1.88   0
   2  -3  -3  227.68    2.31   0
   2   8   7   24.54    2.13   0
   3   1   5  256.50    1.74   0
   4  -5  -8  115.33    3.36   0
   4  -3  -1  283.48    3.37   0
   4  -1   3   13.69    1.81   0
   5  -6 -17   -2.77    4.35   0
   5  -6 -16    7.68    4.12   0
   6  -6 -15    5.50    4.63   0
   6  -6 -14    2.51    3.33   0
   6  -5  -7   18.18    2.77   0
   6  -1   3   79.33    3.18   0
   6   3   7   -0.51    1.72   0
   7  -5  -8    7.06    4.18   0
   7  -4  -4   10.73    3.85   0
   7   0   4  146.52    3.59   0
   7   1   5   50.03    2.63   0
   8  -4  -5    9.93    4.12   0
   8  -3  -2   29.70    3.30   0
   8  -2   0    3.06    3.79   0
   8   0   3   -2.54    2.87   0
   9   0   2    7.96    4.40   0
  -4   4 -18   13.80    3.71   0
  -4   4 -17    3.85    3.54   0
  -4   4 -13    8.51    3.24   0
  -4   4 -12   29.26    3.26   0
  -4   5 -10    7.12    3.20   0
  -4   6  -9   13.39    3.58   0
  -4   7  -9   15.43    4.19   0
  -4   8 -10   -0.25    3.28   0
  -4   8  -9    7.08    3.85   0
  -3   1 -10   19.39    1.78   0
  -3   2  -7    6.52    1.93   0
  -3   5  -3    2.59    2.18   0
  -3   7  -3    6.44    2.14   0
  -3   8  -3   11.02    3.19   0
  -3  10  -5    6.84    3.69   0
  -2   1  -4   -0.89    1.12   0
  -2   9   0    4.37    3.03   0
  -2  11  -2    0.37    3.44   0
  -1   8   3    7.14    2.96   0
  -1  10   2   -7.11    3.79   0
  -1  11   1    7.11    4.15   0
   0   6   5  349.11    3.15   0
   0   7   5  146.82    2.88   0
   0  10   4   14.19    3.11   0
   0  11   3   -1.18    3.72   0
   1  -4 -10   -1.99    1.38   0
   1  -1   0 1292.95    2.88   0
   2  -5 -17   12.43    2.25   0
   2  -5 -16   43.79    2.39   0
   2  -5 -15    1.07    1.94   0
   2   0   3   -0.00    0.86   0
   3  -4  -5    3.27    1.39   0
   3  -3  -2    2.42    1.86   0
   3  10   7    8.32    2.50   0
   5  -4  -4   65.57    3.13   0
   5  -3  -1   90.59    3.01   0
   6  -4  -4  162.70    4.25   0
   6  -3  -1  266.84    3.68   0
   6  -2   1  270.64    4.05   0
   7  -5  -9   13.75    4.09   0
   7   4   7   -0.03    1.89   0
   8  -4  -6   11.49    4.69   0
   8  -3  -3    1.40    3.78   0
   8   1   4    0.34    3.09   0
   8   2   5   47.30    3.06   0
   9  -2  -2   -0.76    4.45   0
   9  -1   0    5.03    3.85   0
   9   1   3   -0.31    3.79   0
  -4   4 -11   -1.57    2.96   0
  -4   4 -10   -0.14    2.78   0
  -4   5  -9    1.47    3.19   0
  -4   8  -8   -0.47    3.83   0
  -4   9 -10   19.73    3.80   0
  -3   1 -21   -1.06    2.50   0
  -3   7  -2   10.00    2.93   0
  -3   9  -3   13.88    3.69   0
  -3  10  -4    3.42    4.08   0
  -2  -1 -21    0.28    1.06   0
  -2   2  -2  104.48    1.74   0
  -2   4   0  118.50    1.95   0
  -2   6   1   20.41    2.31   0
  -2   7   1   22.02    1.83   0
  -2   8   1    3.08    2.88   0
  -2  10   0    1.76    4.06   0
  -2  11  -1   -0.91    4.83   0
  -1   5   3   53.31    1.68   0
  -1   9   3   -0.76    3.22   0
   0   8   5   21.96    2.42   0
   1  -4 -11   65.19    1.77   0
   1   9   6   10.25    2.63   0
   1  11   5    4.29    3.61   0
   2   9   7   -1.92    2.14   0
   3  -5 -11    9.87    2.48   0
   3   7   8   18.45    1.28   0
   4  -5  -9   98.51    2.66   0
   4   0   4   72.25    1.93   0
   5  -5  -9   -2.42    3.08   0
   5  -2   1    3.58    1.82   0
   5   3   7   63.36    1.40   0
   6  -5  -9   24.97    3.84   0
   6   0   4   14.46    2.13   0
   6   1   5   60.32    2.59   0
   6   2   6   14.57    1.97   0
   7  -4  -5   12.86    2.99   0
   7  -3  -2   21.28    2.59   0
   7  -2   0   29.03    3.49   0
   7  -1   2    3.09    2.89   0
   8  -2  -1   -0.85    4.06   0
   8  -1   1   17.84    3.93   0
   8   4   6    2.71    2.49   0
  -4   3 -18    2.00    3.34   0
  -4   3 -17   82.95    3.58   0
  -4   3 -16   19.97    3.12   0
  -4   3 -15   38.34    2.95   0
  -4   3 -14   41.37    2.88   0
  -4   3 -13  124.31    3.36   0
  -4   4  -9    1.92    2.76   0
  -4   5  -8   71.35    3.27   0
  -4   6  -7   -1.37    3.13   0
  -4   8  -7    3.31    4.07   0
  -4   9  -8   26.19    4.79   0
  -3   1  -9   80.36    1.77   0
  -3   4  -3   80.42    2.37   0
  -3   8  -2   12.03    2.45   0
  -3   9  -2    1.87    3.44   0
  -2   5   1   10.05    2.00   0
  -2   9   1   10.01    3.37   0
  -1   3   2   -0.73    1.27   0
  -1  11   2   -0.17    4.48   0
   0   5   5   14.40    1.47   0
   0   9   5   -0.73    3.01   0
   2  -4  -8    0.11    1.93   0
   3  -5 -13    7.01    2.55   0
   3  -5 -12   -1.15    2.45   0
   3  -2   0  108.13    2.02   0
   3  -1   2   59.82    1.29   0
   3   8   8    8.77    1.57   0
   4  -5 -10   16.83    2.72   0
   4  -4  -5   12.18    1.86   0
   4  -3  -2   11.36    2.19   0
   5  -4  -5   31.58    2.97   0
   5   0   4   25.77    2.23   0
   6  -5 -10   12.90    3.88   0
   6  -4  -5   -0.11    2.41   0
   6  -3  -2  138.60    3.56   0
   7  -5 -11   11.86    4.31   0
   7  -4  -6    0.10    4.14   0
   7   0   3    4.03    2.72   0
   8  -4  -7   25.54    3.90   0
   8  -3  -4   -2.47    4.06   0
   9  -2  -3    2.04    5.25   0
   9   0   1    0.55    4.37   0
  -4   3 -19   13.74    3.52   0
  -4   3 -12   31.58    2.54   0
  -4   3 -11   -0.02    2.62   0
  -4   6  -6   35.84    3.10   0
  -4   7  -6    1.36    3.45   0
  -4   8  -6    7.78    4.18   0
  -4   9  -7    7.12    3.52   0
  -3   5  -2    2.49    1.51   0
  -3   7  -1   14.52    3.04   0
  -2  -1 -10  121.88    0.99   0
  -2   0  -6 1225.65    2.97   0
  -2   7   2   -0.15    2.43   0
  -2  10   1    2.55    3.87   0
  -2  11   0    4.09    4.65   0
  -1  -2 -22    1.49    0.93   0
  -1   2   1    3.48    1.18   0
  -1   4   3  696.30    3.50   0
  -1   7   4    6.31    2.48   0
  -1   8   4   -1.08    2.94   0
  -1  10   3   18.71    3.01   0
   0  -3 -22   16.06    1.77   0
   0  11   4    0.35    3.81   0
   1  -4 -12   23.45    1.56   0
   1  -3  -6  951.64    3.51   0
   1  10   6    5.67    3.02   0
   2  -1   1 1292.00    3.63   0
   2  10   7    8.15    2.78   0
   3  -5 -19   15.87    3.11   0
   3  -5 -18    5.79    3.25   0
   3  -5 -14   11.71    2.72   0
   3  -3  -3  117.36    2.34   0
   4   2   6   13.15    1.22   0
   5  -5 -11    8.06    3.30   0
   5  -3  -2  150.12    2.86   0
   5   1   5    1.26    1.65   0
   5   2   6    5.42    1.54   0
   6  -4  -6   82.89    3.59   0
   6  -2   0    0.01    2.81   0
   6  -1   2    6.55    2.07   0
   7  -5 -13    3.09    4.96   0
   7  -5 -12    1.45    3.10   0
   7  -4  -7    1.95    3.61   0
   7  -3  -3    8.47    2.40   0
   7   1   4    0.90    2.60   0
   7   3   6   40.79    2.23   0
   7   5   7   13.53    1.90   0
   8  -4  -8    5.77    3.66   0
   8  -2  -2    4.39    3.75   0
   8   0   2   15.35    3.13   0
   8   3   5   -0.75    2.76   0
   9  -1  -1    3.28    3.08   0
   9   1   2    0.45    3.99   0
  -4   3 -10   47.84    2.78   0
  -4   4  -8    3.39    1.90   0
  -4   7  -5    3.25    3.37   0
  -4   8  -5   23.92    4.06   0
  -4   9  -6   17.82    3.77   0
  -3   1  -8  138.45    2.11   0
  -3   6  -1   74.83    2.88   0
  -3   8  -1    7.24    2.33   0
  -3   9  -1    4.09    3.68   0
  -3  10  -2    1.19    2.90   0
  -2   6   2   99.15    2.77   0
  -2   8   2   11.07    2.14   0
  -2   9   2    2.52    3.04   0
  -1   6   4    4.02    1.70   0
  -1   9   4    0.88    3.15   0
  -1  11   3    1.20    3.81   0
   0   2   3  222.53    1.29   0
   0   3   4   -0.15    0.93   0
   0  10   5    4.96    3.13   0
   1  -4 -19    0.00    1.93   0
   1  -4 -13    2.28    1.48   0
   1   4   6   60.30    1.09   0
   1   7   7    5.58    1.90   0
   1   8   7    1.92    2.10   0
   2  -4  -9   43.32    2.24   0
   2   1   4   -0.18    0.63   0
   3  -5 -17   -0.92    2.55   0
   3  -5 -16   11.62    2.52   0
   3  -4  -7   10.58    2.30   0
   3   9   8   45.82    2.27   0
   4  -5 -13    6.44    3.25   0
   4  -5 -12   25.81    2.35   0
   4  -4  -6   19.30    1.86   0
   4  -2   0    8.84    1.88   0
   4  -1   2  167.53    2.46   0
   5  -5 -12    6.42    3.31   0
   5  -4  -6   69.52    3.26   0
   5  -2   0   87.69    2.76   0
   5  -1   2   59.99    2.61   0
   6  -5 -12    0.14    3.14   0
   6  -3  -3   92.75    3.48   0
   6   4   7   29.62    1.60   0
   7  -3  -4   -1.41    3.36   0
   7  -2  -1   20.99    2.57   0
   7  -1   1   68.47    3.32   0
   7   2   5    2.08    2.34   0
   8  -4  -9    3.85    3.46   0
   8  -3  -5    9.82    3.83   0
   8  -1   0   -0.77    2.75   0
   8   1   3   15.79    3.36   0
   8   2   4    0.21    2.97   0
   9  -2  -4    4.53    5.24   0
   9   0   0   21.26    3.93   0
  -4   3  -9   38.01    2.72   0
  -4   4  -7   -1.39    2.62   0
  -4   6  -5    1.88    2.19   0
  -4  10  -6   -0.11    3.85   0
  -3   0 -17   -0.17    1.53   0
  -3   0 -16   16.22    1.45   0
  -3   0 -15   -2.73    1.38   0
  -3   0 -14   25.44    1.35   0
  -3  11  -2    1.44    4.44   0
  -2   1  -3  462.65    2.32   0
  -2   4   1    8.59    1.20   0
  -2  10   2    3.15    3.50   0
  -2  11   1    2.00    4.40   0
  -1   5   4    0.62    1.76   0
  -1  10   4   -2.68    3.32   0
   0   7   6   78.66    2.41   0
   0   8   6   53.72    2.58   0
   1  -4 -18    4.29    1.72   0
   1  -4 -17    0.86    1.83   0
   1  -4 -16   25.66    2.00   0
   1  -4 -15   34.21    1.68   0
   1  -4 -14    1.83    1.47   0
   1  -2  -3    2.39    1.07   0
   1   6   7  585.30    3.33   0
   1   9   7    1.66    2.56   0
   1  11   6   15.99    3.55   0
   4  -5 -20    0.86    3.58   0
   4  -5 -19    8.69    3.90   0
   4  -5 -18   -1.68    3.29   0
   4  -5 -17    2.39    2.99   0
   4  -5 -15   -1.64    3.33   0
   4  -5 -14   -2.02    3.09   0
   5  -5 -14   -0.15    3.60   0
   5  -5 -13    5.09    3.22   0
   5  -3  -3  307.17    4.08   0
   6  -5 -16    0.49    4.12   0
   6  -5 -15    6.10    4.26   0
   6  -5 -14    0.50    3.84   0
   6  -4  -7   -0.54    3.18   0
   6   0   3    0.14    2.42   0
   7  -4  -8   20.39    3.33   0
   8  -4 -10    7.85    3.88   0
   8  -3  -6    5.41    4.07   0
   8  -2  -3    3.51    4.06   0
   9  -1  -2    2.44    4.03   0
  -5   6 -14   -1.24    4.72   0
  -5   6 -13    0.42    4.16   0
  -5   7 -12    1.54    4.86   0
  -4   2 -17    0.93    2.44   0
  -4   2 -16   16.56    2.42   0
  -4   2 -15   51.91    2.57   0
  -4   2 -14    1.93    2.19   0
  -4   2 -13    3.59    2.18   0
  -4   4  -6    3.10    2.52   0
  -4   5  -5   11.26    2.47   0
  -4   6  -4   33.47    3.09   0
  -4   7  -4    2.41    2.41   0
  -4   8  -4   11.52    2.73   0
  -4  10  -5    2.39    3.80   0
  -3   0 -18   21.56    1.65   0
  -3   0 -13    0.42    1.22   0
  -3   3  -3  164.60    2.19   0
  -3   7   0    6.82    2.03   0
  -3   8   0   15.38    2.33   0
  -3   9   0   -3.84    3.65   0
  -2   2  -1   81.41    1.67   0
  -2   5   2  267.67    2.78   0
  -2   7   3   -0.23    2.50   0
  -2   8   3   18.91    3.11   0
   0  -3 -21   12.91    1.67   0
   0   4   5   12.46    1.11   0
   0   6   6  180.83    2.57   0
   0   9   6    8.52    2.63   0
   0  11   5   -0.97    3.65   0
   2  -4 -10   19.71    2.12   0
   2  -3  -5    3.33    1.41   0
   2   7   8    5.13    1.36   0
   2   8   8   12.06    1.89   0
   3  -3  -4   10.86    1.87   0
   3  -2  -1    7.99    1.71   0
   3   0   3    0.52    1.17   0
   3  10   8    3.08    2.57   0
   5  -5 -18    3.35    4.38   0
   5  -5 -17   13.33    4.20   0
   5  -5 -16    5.03    3.68   0
   5  -5 -15    3.51    3.04   0
   5  -4  -7  107.40    2.84   0
   6  -4  -8  122.74    4.12   0
   6  -2  -1   18.91    1.97   0
   6  -1   1  195.92    3.71   0
   7  -4  -9    1.41    3.63   0
   7  -3  -5    0.20    3.66   0
   7  -2  -2    3.77    3.27   0
   7   0   2   91.95    3.51   0
   7   6   7    0.85    1.81   0
   8  -1  -1    2.87    3.64   0
   8   0   1    3.61    2.57   0
   9  -2  -5   -1.82    3.65   0
   9   1   1    1.06    3.74   0
   9   2   2   -1.51    4.03   0
  -5   5 -15    4.33    4.04   0
  -5   5 -14    5.81    3.79   0
  -5   6 -12   -0.52    3.93   0
  -5   6 -11    1.26    4.21   0
  -5   7 -11    0.54    3.26   0
  -5   7 -10    1.03    4.38   0
  -5   8 -10    8.03    5.64   0
  -4   2 -19    1.53    3.02   0
  -4   2 -18    9.65    2.43   0
  -4   2 -12   13.05    2.16   0
  -4   3  -8    7.68    1.76   0
  -4   7  -3   22.44    3.37   0
  -4   8  -3    0.94    3.83   0
  -4  10  -4    2.44    4.52   0
  -3   0 -12    6.67    1.28   0
  -3  10   0   -0.43    4.26   0
  -2   6   3   22.26    2.31   0
  -2   9   3   -2.90    3.33   0
  -2  11   2   -2.55    4.40   0
  -1   7   5  129.27    3.07   0
  -1   8   5    6.08    2.69   0
  -1   9   5    0.86    3.28   0
  -1  11   4   -4.33    4.48   0
   0  10   6    1.25    3.57   0
   1  -3  -7   68.85    1.22   0
   1  10   7    0.87    2.76   0
   2  -4 -22    1.05    2.60   0
   2  -4 -11   -0.03    2.07   0
   2  -2  -2  251.03    2.25   0
   2   9   8    1.75    2.13   0
   3  -4  -9   40.68    2.29   0
   4  -4  -8  153.16    3.11   0
   4  -2  -1   51.06    2.13   0
   5  -4  -8   72.37    3.11   0
   5  -3  -4    3.47    2.63   0
   5  -2  -1   19.42    2.39   0
   5   0   3   -0.40    2.17   0
   5   6   8    0.39    0.81   0
   6  -4  -9    3.93    3.56   0
   6   2   5    5.88    2.13   0
   6   3   6   11.75    1.61   0
   7  -4 -10   -0.94    3.00   0
   7  -1   0   20.21    2.47   0
   7   4   6    5.03    2.11   0
   8  -3  -7    3.03    3.39   0
   8  -2  -4   -0.05    4.18   0
   8   1   2    1.18    3.15   0
   8   4   5   -1.06    2.53   0
   9  -2  -6   -2.62    4.66   0
   9  -1  -3    2.34    3.27   0
   9   0  -1   -3.70    3.80   0
  -5   5 -16   -3.14    4.30   0
  -5   5 -13   -0.75    3.47   0
  -5   5 -12    8.72    4.06   0
  -5   5 -11   15.70    3.75   0
  -5   6 -10   -3.23    3.65   0
  -5   6  -9    5.88    3.61   0
  -5   7  -9    5.98    3.26   0
  -5   8  -9   -3.26    3.78   0
  -4   2 -20   -2.23    2.96   0
  -4   2 -11  114.32    2.56   0
  -4   3  -7   28.61    2.40   0
  -4   4  -5    1.92    2.18   0
  -4   5  -4   21.85    1.99   0
  -4   8  -2    0.17    3.55   0
  -4  10  -3    1.44    5.02   0
  -3   0 -19    0.13    1.65   0
  -3   2  -4   31.64    1.75   0
  -3   4  -1  204.93    2.56   0
  -3   5   0   19.30    2.14   0
  -3   7   1    6.87    2.72   0
  -3   8   1   56.36    2.68   0
  -3   9   1   -1.03    3.43   0
  -2  10   3   -1.96    3.73   0
  -1   1   0 1289.31    2.83   0
  -1   6   5   40.02    2.43   0
  -1  10   5    4.37    3.14   0
   0  -3 -20   -1.01    1.56   0
   2  -4 -21   -0.35    2.96   0
   2  -4 -12    1.94    1.85   0
   3  -1   1    3.25    0.95   0
   4   0   3   -0.86    1.31   0
   5  -4  -9    7.33    2.73   0
   5  -1   1   55.33    2.42   0
   6  -4 -10    9.96    3.50   0
   6  -3  -5   61.46    3.71   0
   7  -4 -12   -1.19    4.08   0
   7  -4 -11    6.30    3.13   0
   7  -3  -6    0.99    2.60   0
   7  -2  -3    7.90    3.22   0
   7   1   3    1.87    2.54   0
   7   2   4   54.43    2.89   0
   8  -3  -8    0.17    3.44   0
   8  -1  -2    1.13    3.77   0
   8   0   0   60.30    4.28   0
   8   2   3    3.16    3.15   0
   8   3   4   -0.36    2.72   0
   9  -1  -4    6.31    4.64   0
   9   1   0    2.31    4.06   0
  -5   5 -10    0.50    3.80   0
  -5   8  -7    2.46    4.44   0
  -5   9  -7    8.95    5.05   0
  -4   2 -10   14.57    1.93   0
  -4   5  -3   20.20    2.78   0
  -4   7  -2    9.68    2.46   0
  -4   9  -2   11.33    3.06   0
  -4  10  -2    0.98    4.28   0
  -3   0 -11    1.08    1.20   0
  -3   3  -2   20.93    1.45   0
  -3   6   1    1.56    2.53   0
  -3  10   1    4.92    3.80   0
  -2  -1  -9   15.47    0.67   0
  -2   0  -5   -0.15    0.76   0
  -2   4   2  149.22    2.08   0
  -2   5   3  100.25    2.44   0
  -2   8   4    0.30    3.00   0
  -2  11   3   -1.12    4.23   0
  -1   0  -2 1788.33    2.50   0
  -1   3   3    8.60    1.28   0
  -1   4   4    9.42    1.46   0
   0   5   6   99.60    1.79   0
   0  11   6    4.75    3.78   0
   1   1   3 9847.23    3.04   0
   1   5   7   20.72    1.25   0
   1  11   7    2.46    3.54   0
   2  -4 -20    1.40    2.33   0
   2  -4 -13    5.28    2.01   0
   2  -3  -6  205.33    2.43   0
   2   6   8   28.66    1.04   0
   2  10   8   10.24    2.24   0
   3  -4 -10    2.49    2.14   0
   3  -3  -5    0.46    1.86   0
   4  -4  -9   97.06    2.52   0
   4  -1   1  232.18    2.45   0
   5  -4 -10    0.15    2.84   0
   5  -3  -5   -0.28    2.67   0
   5   1   4   23.30    1.94   0
   5   4   7    5.12    1.11   0
   6  -4 -11    0.26    3.65   0
   6  -1   0   -2.28    2.73   0
   6   0   2   20.86    2.62   0
   7  -4 -14   29.88    4.88   0
   7  -4 -13    5.86    4.03   0
   7  -3  -7    2.44    3.81   0
   7  -1  -1    4.73    3.30   0
   7   0   1    0.46    3.13   0
   8  -3  -9   16.51    4.55   0
   8  -2  -5    2.93    3.73   0
   9   0  -2   17.69    4.25   0
   9   2   1    0.09    3.71   0
  -5   4 -17   12.96    3.95   0
  -5   4 -16    3.46    3.79   0
  -5   4 -15   12.29    3.60   0
  -5   4 -14   -0.25    3.34   0
  -5   4 -13   -0.23    3.31   0
  -5   4 -12    1.65    3.37   0
  -5   5  -9   57.77    3.79   0
  -5   6  -7   -0.66    3.53   0
  -5   7  -6    6.86    3.75   0
  -5   8  -6   -0.51    4.38   0
  -5   9  -6   -0.26    5.17   0
  -4   2  -9    2.93    2.12   0
  -4   3  -6    9.36    2.13   0
  -4   6  -2    2.87    2.07   0
  -4   8  -1    4.58    3.59   0
  -4   9  -1    2.60    4.01   0
  -3   0 -20   25.28    1.73   0
  -3   1  -6  113.35    1.87   0
  -3   7   2   11.25    2.60   0
  -3   8   2    6.96    3.13   0
  -3   9   2   -0.39    3.65   0
  -3  11   1   27.63    5.44   0
  -2   7   4   14.32    2.62   0
  -2   9   4    1.06    2.44   0
  -2  10   4   19.56    3.90   0
  -1  11   5    0.19    4.46   0
   0  -3 -19    8.99    1.51   0
   0   7   7   86.52    2.35   0
   0   8   7    2.80    2.22   0
   0   9   7    0.44    2.70   0
   1  -3  -8   66.49    1.60   0
   1   8   8   84.36    2.62   0
   2  -4 -19    5.55    2.50   0
   2  -4 -18    1.02    2.22   0
   2  -4 -17    5.94    2.35   0
   2  -4 -15   11.05    1.88   0
   2  -4 -14    5.05    2.05   0
   2  -1   0  446.17    2.41   0
   2   2   5   74.03    0.55   0
   2   4   7  265.02    0.99   0
   3  -2  -2  153.62    2.39   0
   6  -4 -12    0.31    3.96   0
   6  -3  -6   75.93    3.07   0
   6  -2  -3    3.74    2.68   0
   6   5   7    9.23    1.49   0
   7  -4 -15    2.19    3.80   0
   7  -3  -8    8.35    3.87   0
   7  -2  -4    8.00    3.20   0
   8  -3 -10   20.70    3.84   0
   8  -2  -6   16.56    4.07   0
   8  -1  -3    7.33    4.08   0
   9  -1  -5    4.90    5.33   0
  -5   4 -11    2.45    3.12   0
  -5   4 -10   34.46    3.30   0
  -5   6  -6    2.14    3.35   0
  -5   8  -5    0.77    4.10   0
  -4   2  -8   56.94    2.44   0
  -4   7  -1   20.70    2.59   0
  -4  10  -1   -1.35    4.63   0
  -3   0 -10    5.07    1.19   0
  -3   2  -3    8.30    1.46   0
  -3   5   1    6.79    1.62   0
  -3  10   2   -0.72    3.97   0
  -2   1  -2 1932.26    4.34   0
  -2   2   0  722.05    3.25   0
  -2   6   4    8.20    2.42   0
  -1  -2 -21   -0.95    1.17   0
  -1   2   2  252.50    1.83   0
  -1   5   5   26.35    1.60   0
  -1   7   6    0.51    2.34   0
  -1   8   6   27.03    2.26   0
  -1   9   6    0.98    3.05   0
   0  10   7   -0.20    3.34   0
   1  -2  -4   26.30    1.14   0
   1  -1  -1  778.70    2.35   0
   1   7   8   95.69    2.08   0
   1   9   8   23.34    2.27   0
   2  -4 -16   -1.98    1.85   0
   2   0   2 1425.86    3.29   0
   3  -4 -21    1.33    3.16   0
   3  -4 -12   10.84    2.53   0
   3   1   4   34.41    1.11   0
   4  -4 -11    7.65    2.52   0
   4  -2  -2  121.41    2.14   0
   4   1   4   20.66    1.47   0
   5  -4 -12   -1.46    3.32   0
   5  -3  -6  188.73    3.63   0
   5  -1   0    3.65    2.28   0
   5   0   2   39.72    2.41   0
   5   2   5   -0.17    1.49   0
   5   3   6    6.48    1.35   0
   6  -4 -14   11.73    4.35   0
   6  -4 -13    3.82    2.96   0
   6  -3  -7   27.79    3.52   0
   6   1   3   79.72    2.69   0
   7  -3  -9   -4.48    3.87   0
   7   1   2    0.68    2.96   0
   7   5   6    1.21    2.19   0
   8  -3 -12    1.25    5.03   0
   8  -3 -11    0.43    3.69   0
   8   0  -1    2.26    3.28   0
   8   2   2    6.92    3.08   0
   9  -1  -6    0.99    4.63   0
   9   0  -3   -0.75    3.99   0
  -5   4  -9    6.27    3.24   0
  -5   7  -5    8.26    2.93   0
  -5   8  -4    0.45    4.08   0
  -5   9  -4    2.16    4.99   0
  -4   1 -15   23.68    2.15   0
  -4   3  -5    0.75    1.58   0
  -4   4  -3    2.98    2.28   0
  -4   6  -1    0.69    2.11   0
  -4   8   0   13.60    3.75   0
  -4   9   0    0.23    3.80   0
  -3   0 -21   -0.87    1.53   0
  -3   3  -1  474.96    3.22   0
  -3   6   2    7.65    1.81   0
  -3   8   3    8.60    3.22   0
  -3   9   3   -2.62    3.33   0
  -3  11   2   -0.59    5.22   0
  -2   8   5   50.17    3.19   0
  -2   9   5   13.45    3.46   0
  -2  11   4   -0.72    3.22   0
  -1  -2 -10   48.41    0.59   0
  -1  10   6    1.32    2.52   0
   0   6   7   89.41    2.10   0
   0  11   7    1.91    3.82   0
   1  -3  -9   42.00    1.47   0
   1  10   8    2.50    2.70   0
   2  -3  -7  191.97    2.38   0
   2  -2  -3  329.19    2.44   0
   3  -4 -20    2.93    2.95   0
   3  -4 -19   22.85    3.39   0
   3  -4 -14    0.35    2.67   0
   3  -4 -13   69.62    2.82   0
   3  -3  -6   11.58    1.41   0
   4  -4 -20   31.14    3.85   0
   4  -4 -13   10.13    3.02   0
   4  -4 -12   14.71    2.12   0
   4  -3  -6   16.05    2.40   0
   5  -4 -14   -0.37    3.27   0
   5  -4 -13    3.29    3.09   0
   5  -2  -3   54.04    2.62   0
   6  -4 -17    3.96    3.40   0
   6  -4 -16    0.74    3.14   0
   6  -1  -1   11.22    2.77   0
   6   0   1   -2.72    2.50   0
   7  -3 -10    6.28    3.90   0
   7  -2  -5    5.16    2.54   0
   7   0   0   23.87    3.37   0
   8  -1  -4    1.28    3.97   0
   8   3   3    1.13    3.00   0
   9   2   0    0.65    4.25   0
  -5   3 -17   11.89    3.88   0
  -5   3 -16   18.06    3.27   0
  -5   3 -15   48.43    3.56   0
  -5   3 -14   22.11    3.15   0
  -5   3 -13   -1.49    2.84   0
  -5   4  -8   42.30    3.53   0
  -5   5  -6   17.95    3.42   0
  -5   7  -4    0.92    2.63   0
  -4   1 -17    1.17    2.05   0
  -4   1 -16    1.98    1.82   0
  -4   1 -14    0.25    1.73   0
  -4   1 -13   12.16    1.73   0
  -4   7   0    1.95    2.43   0
  -4  10   0    0.43    3.33   0
  -3   0  -9   -0.38    1.12   0
  -3   7   3    1.78    2.70   0
  -3  10   3    1.16    4.04   0
  -2   4   3   20.39    1.78   0
  -2   5   4   18.90    2.16   0
  -2   7   5   17.33    2.90   0
  -2  10   5   -2.71    4.28   0
  -1   6   6   83.96    2.59   0
  -1  11   6    2.69    4.25   0
   0   1   2    5.89    0.58   0
   3  -4 -18   26.75    2.96   0
   3  -4 -17   -0.27    2.70   0
   3  -4 -16    0.12    2.71   0
   3  -4 -15   15.14    2.59   0
   3  -1   0   11.82    1.52   0
   3   8   9    0.99    1.28   0
   3   9   9    4.83    1.72   0
   4  -4 -19   16.30    3.86   0
   4  -4 -17    5.23    3.33   0
   4  -4 -16   28.92    3.74   0
   4  -4 -15    0.57    3.41   0
   4  -4 -14    4.81    2.93   0
   4  -1   0  507.15    3.31   0
   4   0   2  107.36    2.11   0
   4   2   5    8.32    1.28   0
   4   4   7   -0.58    0.78   0
   5  -4 -19    1.90    3.25   0
   5  -4 -18   -0.07    3.82   0
   5  -4 -17    0.87    3.82   0
   5  -4 -16    2.29    3.65   0
   5  -4 -15   10.04    2.66   0
   5  -3  -7  177.16    3.59   0
   6  -3  -8    6.58    2.55   0
   6  -2  -4   10.68    2.17   0
   6   3   5    7.37    2.05   0
   6   4   6    3.03    1.74   0
   7  -3 -11   -1.84    4.07   0
   7  -2  -6    4.52    3.62   0
   7   4   5   -0.78    2.38   0
   8  -2  -8    4.04    3.12   0
   8   0  -2    5.91    3.67   0
   8   1   0   -1.67    3.50   0
   9  -1  -7    1.38    3.72   0
   9   0  -4   20.60    3.60   0
   9   1  -2    1.16    4.07   0
  -5   3 -12   -1.09    2.61   0
  -5   3 -11    1.76    2.88   0
  -5   6  -4   -0.01    3.12   0
  -5   7  -3    4.00    3.68   0
  -5   8  -3   -0.55    3.01   0
  -5   9  -3   -3.06    3.54   0
  -4   1 -18    3.43    2.18   0
  -4   1 -12    2.10    1.63   0
  -4   4  -2    9.88    2.36   0
  -4   5  -1    8.96    1.91   0
  -4   6   0   14.56    2.36   0
  -4   8   1    3.68    3.74   0
  -4   9   1   -0.98    3.69   0
  -3   4   1   50.61    2.18   0
  -3  11   3    0.88    4.78   0
  -2  11   5    8.03    4.49   0
  -1   9   7    2.15    2.92   0
   0   9   8    2.22    2.81   0
   1  -3 -22    2.75    2.37   0
   1  -3 -10    5.17    1.49   0
   1   6   8  207.46    2.18   0
   2  -3  -8    1.63    1.65   0
   2   9   9    3.86    1.87   0
   3  -3  -7   -0.87    1.85   0
   3  -2  -3   33.70    1.91   0
   3   0   2   63.00    1.48   0
   3  10   9   11.51    2.12   0
   4  -2  -3  343.84    3.11   0
   5  -3  -8   60.09    3.12   0
   5   1   3   47.63    2.08   0
   6  -3  -9   19.05    2.56   0
   6  -2  -5   13.87    2.95   0
   7  -3 -13   10.42    4.01   0
   7  -3 -12    6.72    3.90   0
   7  -1  -3   47.12    2.81   0
   8  -2  -9    1.07    4.17   0
   8  -1  -5    2.71    3.01   0
   9  -1  -8    3.23    4.33   0
   9   0  -5    1.93    5.19   0
  -6   6 -12    3.09    5.07   0
  -6   6 -11    4.41    4.57   0
  -6   7  -9   -0.84    5.13   0
  -5   3 -10   29.94    2.99   0
  -5   6  -3    3.05    3.14   0
  -5   8  -2    3.48    4.16   0
  -5   9  -2    1.03    4.31   0
  -4   1 -19    9.73    2.34   0
  -4   1 -11    8.29    1.71   0
  -4   2  -6   13.09    2.18   0
  -4   7   1   27.53    2.69   0
  -3   6   3   19.17    1.88   0
  -3   8   4    1.96    3.43   0
  -3   9   4   -0.39    3.74   0
  -3  10   4    1.41    4.17   0
  -2   6   5    7.59    2.18   0
  -1   4   5  139.94    2.05   0
  -1   8   7    7.04    2.39   0
  -1  10   7   -1.02    3.50   0
   0   3   5   16.51    0.94   0
   0   4   6    0.75    1.05   0
   0   8   8   11.11    2.06   0
   0  10   8    7.96    3.12   0
   1  -3 -21   22.95    2.44   0
   2   8   9    2.63    1.53   0
   2  10   9    7.73    2.25   0
   3   2   5  101.67    1.16   0
   4  -3  -8    6.01    2.29   0
   4   9   9    8.90    1.16   0
   5  -2  -4   27.90    1.98   0
   5   0   1    1.86    2.16   0
   6  -1  -2   70.34    2.26   0
   6   1   2    5.30    2.40   0
   7  -3 -16    5.83    4.50   0
   7  -3 -15    1.29    4.75   0
   7  -3 -14    1.63    4.00   0
   7  -2  -7   34.83    2.84   0
   7   0  -1    1.90    2.26   0
   7   6   6    6.62    2.06   0
   8  -2 -10    3.89    3.27   0
   8  -1  -6    0.09    4.21   0
   8   0  -3    4.19    3.78   0
   8   1  -1    4.42    3.55   0
   8   2   1   -1.60    2.93   0
   9   1  -3   -1.77    4.21   0
   9   2  -1    2.55    3.92   0
  -6   6 -10    9.71    4.17   0
  -6   6  -9    1.16    3.95   0
  -6   7  -8   -0.76    4.62   0
  -5   3  -9    5.29    2.87   0
  -5   5  -4   12.65    2.15   0
  -5   7  -2    5.62    2.56   0
  -5   8  -1    3.43    3.86   0
  -5   9  -1    0.76    4.66   0
  -4   1 -10    1.61    1.63   0
  -4   3  -3   13.86    2.06   0
  -4   5   0    1.70    1.80   0
  -4   6   1   -0.19    3.00   0
  -4   8   2   -1.85    3.50   0
  -4   9   2    1.49    3.70   0
  -4  10   2    2.84    4.60   0
  -3   0  -8   67.68    1.45   0
  -3   7   4    2.63    3.04   0
  -2   0  -4   97.86    1.15   0
  -2   8   6    5.08    3.02   0
  -2   9   6   11.88    2.74   0
  -2  10   6    0.32    3.90   0
  -1  -2 -20    2.22    1.09   0
  -1   3   4   79.00    1.60   0
  -1   5   6   12.79    1.96   0
  -1   7   7  149.34    2.85   0
  -1  11   7    3.07    4.00   0
   0   5   7    3.98    1.55   0
   0   7   8    3.48    1.85   0
   0  11   8    9.69    3.31   0
   1  -3 -11   58.18    1.64   0
   1  -2  -5   67.98    1.37   0
   1   0   1   -0.31    0.63   0
   2  -3  -9   66.17    2.20   0
   2  -2  -4   23.87    1.49   0
   3  -3  -8    2.99    1.58   0
   4  -2  -4   15.36    2.19   0
   5  -3  -9    1.62    1.93   0
   6  -3 -12    7.43    3.76   0
   6  -3 -11    4.20    2.67   0
   6  -2  -6   11.37    3.08   0
   6   0   0   30.43    2.12   0
   7  -1  -4    1.70    2.42   0
   7   2   2   -1.11    2.56   0
   8  -2 -12    5.67    5.00   0
   8  -2 -11    1.56    3.63   0
   8   3   2    2.65    2.88   0
   9   0  -6   -1.01    3.94   0
  -6   5 -13    0.38    3.35   0
  -6   5 -12   -0.84    4.27   0
  -6   5 -11    3.47    4.34   0
  -6   7  -7    3.29    3.81   0
  -6   7  -6   -2.31    4.12   0
  -6   8  -6   -0.14    4.22   0
  -5   3  -8    1.54    2.87   0
  -5   4  -5    6.81    2.75   0
  -5   5  -3   37.63    2.88   0
  -5   6  -2    2.27    3.21   0
  -5   7  -1   30.33    4.03   0
  -4   1 -20   -0.48    2.07   0
  -4   1  -9   15.43    1.75   0
  -4   2  -5    6.83    2.19   0
  -4   7   2    1.24    2.99   0
  -3   1  -4   33.63    1.12   0
  -3   4   2    7.27    2.14   0
  -2  -1  -8  322.49    1.22   0
  -2   1  -1 1264.51    3.63   0
  -2   2   1 1033.41    3.84   0
  -2   7   6    1.42    2.70   0
  -2  11   6    1.03    4.34   0
   1  -3 -20    2.95    1.87   0
   1  -3 -12   80.61    2.01   0
   1   8   9    2.67    1.94   0
   1   9   9    8.95    2.09   0
   1  10   9    1.88    2.54   0
   2   5   8  155.67    1.11   0
   3  -2  -4  213.83    2.55   0
   3   7   9    0.85    0.85   0
   5  -1  -2  212.95    3.18   0
   5   2   4   30.12    1.83   0
   5   5   7  114.29    1.68   0
   6  -3 -14    3.98    4.12   0
   6  -3 -13   -0.95    3.46   0
   6  -1  -3   -3.38    2.63   0
   7  -2  -9    7.87    3.90   0
   7   0  -2    2.52    3.15   0
   7   5   5    7.60    2.23   0
   8  -2 -13   11.98    3.76   0
   8  -1  -7    7.51    2.99   0
   8   0  -4    2.83    3.69   0
   8   2   0    6.37    3.07   0
   9   0  -7   -0.64    4.67   0
   9   1  -4    2.95    4.09   0
   9   2  -2   -0.60    4.55   0
  -6   5 -10    9.51    3.21   0
  -6   5  -9    6.55    4.20   0
  -6   6  -7   24.59    4.13   0
  -6   7  -5    1.86    3.83   0
  -6   8  -5    1.68    3.40   0
  -5   2 -16    0.93    2.77   0
  -5   2 -15    2.24    2.89   0
  -5   2 -14   21.29    2.70   0
  -5   2 -13    2.28    2.69   0
  -5   3  -7   61.86    3.20   0
  -5   8   0   -0.87    3.92   0
  -5   9   0   -2.04    4.27   0
  -4   3  -2    3.92    2.05   0
  -4   5   1    1.04    2.68   0
  -4   6   2    2.83    2.83   0
  -4   9   3    0.19    3.86   0
  -4  10   3   -0.62    4.90   0
  -3   2  -1   26.30    1.71   0
  -3   6   4    1.78    1.84   0
  -3   8   5   27.93    3.36   0
  -3   9   5   -1.63    2.72   0
  -3  10   5    2.38    3.94   0
  -2   4   4   -0.60    1.24   0
  -2   5   5    1.46    2.12   0
  -1   6   7    2.06    2.18   0
  -1   9   8    1.61    2.77   0
   1  -3 -19    7.31    1.91   0
   1  -3 -13    6.90    1.77   0
   2  -3 -22   -0.34    3.05   0
   2  -3 -10  142.20    2.64   0
   3  -1  -1  154.67    1.88   0
   4   0   1    0.65    1.63   0
   4   1   3   13.33    1.51   0
   5  -3 -12   47.25    3.52   0
   5   7   8   -0.33    1.00   0
   6  -3 -18    5.24    4.22   0
   6  -3 -17    7.01    4.03   0
   6  -3 -16   -0.50    3.82   0
   6  -3 -15   13.36    3.37   0
   6  -2  -7   38.15    2.77   0
   6   2   3   45.94    2.20   0
   7  -2 -10    4.07    4.17   0
   7   4   4    6.63    2.56   0
   8  -1  -8    2.88    2.97   0
   8   1  -2    4.63    3.54   0
   9   0  -8   10.57    5.07   0
   9   1  -5    5.04    4.65   0
  -6   4 -14   11.22    4.09   0
  -6   4 -13   10.20    3.75   0
  -6   5  -8    9.88    3.99   0
  -6   6  -6    9.51    4.01   0
  -6   8  -4    4.80    4.59   0
  -5   2 -17    2.81    3.02   0
  -5   2 -12   44.44    2.51   0
  -5   2 -11    1.02    2.06   0
  -5   4  -4    4.05    1.96   0
  -5   5  -2   -1.07    2.83   0
  -5   7   0   -1.88    3.82   0
  -5   9   1    2.25    4.34   0
  -4   4   0    0.51    2.34   0
  -4   7   3   27.69    3.17   0
  -3   0  -7    0.12    1.18   0
  -3   3   1  238.64    2.49   0
  -3   7   5   30.39    3.16   0
  -2   6   6   47.14    2.55   0
  -2   8   7   45.95    3.38   0
  -2   9   7    9.69    3.66   0
  -2  10   7    0.86    3.78   0
  -1  -2 -19   13.28    1.19   0
  -1  -2 -11   58.92    0.71   0
  -1   1   1  756.12    2.27   0
  -1   8   8   98.04    3.16   0
  -1  10   8    4.21    3.37   0
  -1  11   8    5.55    3.70   0
   0   6   8   13.86    1.61   0
   0   9   9    1.13    2.80   0
   0  10   9   -0.76    3.01   0
   1  -3 -18   41.40    2.04   0
   1  -3 -17    1.28    2.04   0
   1  -3 -16    4.16    1.91   0
   1  -3 -15    3.45    1.73   0
   1  -3 -14    2.68    1.53   0
   1   4   7  146.27    1.25   0
   1   7   9   85.23    1.99   0
   2  -3 -21   20.71    2.85   0
   2  -3 -11   18.53    2.14   0
   3  -3 -22   19.53    3.62   0
   3  -3 -10   12.69    1.74   0
   3   3   6  213.74    1.18   0
   4  -3 -21    0.71    3.67   0
   4  -3 -11   47.79    2.94   0
   4  -2  -5   38.97    1.78   0
   5  -3 -20   -1.98    4.77   0
   5  -3 -19   -2.76    3.89   0
   5  -3 -14    2.21    3.32   0
   5  -2  -6    0.47    1.87   0
   5   0   0   65.24    2.67   0
   5   1   2   59.09    2.44   0
   5   3   5    0.51    1.58   0
   5   4   6   61.48    1.53   0
   6  -2  -8    9.37    3.41   0
   6  -1  -4    5.09    2.74   0
   6   0  -1    1.74    1.93   0
   6   1   1  198.31    3.43   0
   6   3   4    0.06    1.98   0
   6   5   6    2.67    1.75   0
   7  -2 -12    0.57    3.89   0
   7  -2 -11    3.35    3.88   0
   7  -1  -6    3.65    3.43   0
   7   0  -3    0.95    3.42   0
   8  -1  -9    2.98    2.99   0
   8   0  -5   -0.32    2.80   0
   9   2  -3    2.62    4.02   0
  -6   4 -12   -2.41    3.51   0
  -6   4 -11    3.15    3.41   0
  -6   4 -10    7.13    3.25   0
  -6   5  -7    8.82    3.79   0
  -6   6  -5   -2.24    3.79   0
  -6   7  -4    0.01    3.06   0
  -6   8  -3    0.67    4.65   0
  -5   2 -18    3.02    2.54   0
  -5   2 -10   -0.62    2.19   0
  -5   8   1    4.93    3.82   0
  -4   9   4    2.26    4.40   0
  -4  10   4    6.90    5.01   0
  -3   5   4   20.06    2.42   0
  -2  11   7    3.34    4.27   0
  -1   2   3    2.06    1.13   0
  -1   7   8    5.93    2.05   0
   0   2   4  179.04    1.19   0
   0   8   9    8.96    2.07   0
   2  -3 -20    5.00    2.74   0
   2  -3 -19    1.31    2.78   0
   2  -3 -12   -0.77    2.12   0
   3  -3 -21    2.42    3.50   0
   3  -3 -11   48.67    2.37   0
   3  -2  -5   25.26    1.89   0
   3   0   1    0.30    1.36   0
   3   1   3   62.76    1.44   0
   4  -3 -20    2.84    3.94   0
   4  -3 -13   28.77    2.91   0
   4  -3 -12   -0.34    2.50   0
   5  -3 -18   -0.37    3.17   0
   5  -3 -16    2.11    3.42   0
   5  -3 -15    8.34    2.49   0
   5  -2  -7   47.11    2.91   0
   5  -1  -3    9.80    2.38   0
   6  -2  -9   12.69    3.45   0
   6   4   5   -0.15    1.80   0
   6   7   7    1.72    1.51   0
   7  -2 -14   57.03    4.42   0
   7  -2 -13    9.24    4.20   0
   7   1  -1    5.19    3.27   0
   7   2   1   12.00    3.11   0
   8  -1 -11    4.69    4.55   0
   8  -1 -10   -1.10    3.44   0
   8   0  -6    0.80    4.16   0
   8   1  -3   12.41    3.55   0
   8   2  -1    1.05    3.59   0
   8   5   3    3.79    3.09   0
   9   1  -6    1.95    4.75   0
  -6   4  -9    2.49    3.59   0
  -6   5  -6    4.66    3.35   0
  -6   6  -4    2.79    3.67   0
  -6   7  -3   -0.28    3.73   0
  -6   8  -2   17.40    5.07   0
  -5   2  -9   28.04    2.49   0
  -5   3  -5   -2.21    2.58   0
  -5   5  -1    1.08    2.83   0
  -5   6   0   14.59    2.52   0
  -5   7   1   13.30    3.46   0
  -5   9   2   -1.65    4.44   0
  -4   1  -7   83.07    2.07   0
  -4   3  -1   44.87    2.23   0
  -4   5   2    1.89    1.86   0
  -4   6   3   -1.07    2.73   0
  -4   8   4    2.76    2.63   0
  -3   4   3   34.62    1.63   0
  -3   6   5    8.74    2.61   0
  -3   8   6    8.38    3.18   0
  -2   7   7   21.76    2.19   0
   1  -2  -6  697.21    2.84   0
   1  -1  -2  151.36    1.22   0
   1   3   6  516.30    1.46   0
   1   5   8   34.02    1.17   0
   2  -3 -18    3.92    2.37   0
   2  -3 -13   16.19    2.20   0
   2   0   1    0.30    0.99   0
   3  -3 -19   24.97    3.35   0
   3  -3 -13  107.73    3.15   0
   3  -3 -12    3.79    1.80   0
   3   4   7   22.64    0.56   0
   4  -3 -19    8.82    3.07   0
   4  -3 -18    0.49    3.37   0
   4  -3 -17   30.37    3.75   0
   4  -3 -16   26.16    3.55   0
   4  -3 -14   18.95    3.17   0
   4  -2  -6    5.64    2.08   0
   6  -2 -10    5.77    3.38   0
   6  -1  -5    3.74    2.90   0
   6   0  -2  132.96    3.44   0
   7  -2 -16   20.69    4.60   0
   7   0  -4    0.50    3.42   0
   8  -1 -12    3.12    4.93   0
   8   0  -7   -0.36    3.98   0
   9   1  -7   -1.22    5.46   0
   9   2  -4    2.42    3.28   0
  -6   4  -8   -1.12    3.56   0
  -6   6  -3   -0.70    3.81   0
  -5   2  -8    3.54    2.28   0
  -5   4  -2   29.27    2.74   0
  -5   6   1   -1.79    3.20   0
  -5   8   2    1.69    2.82   0
  -4   2  -3  152.39    2.67   0
  -4   4   1   43.40    1.97   0
  -4   7   4    0.25    2.15   0
  -4   9   5    1.31    3.82   0
  -4  10   5   -3.57    4.44   0
  -3   7   6   -0.62    3.06   0
  -2   5   6   32.43    2.50   0
  -2   9   8    0.02    3.28   0
  -2  10   8   -1.38    3.73   0
  -1  -2 -18    0.28    1.08   0
  -1   4   6  105.39    2.07   0
  -1   5   7   -1.26    1.90   0
  -1  10   9    1.27    3.90   0
   0   7   9   94.20    2.27   0
   2  -3 -17   16.88    2.03   0
   2  -3 -16   11.94    2.16   0
   2  -3 -15    2.87    2.04   0
   2   1   3  469.94    1.68   0
   2  10  10    2.23    2.31   0
   3  -3 -17    3.43    2.98   0
   3  -3 -16   -1.52    2.81   0
   3  -3 -15   -3.36    2.81   0
   3  -3 -14  143.83    3.17   0
   3  -2  -6   17.53    1.88   0
   4   2   4    7.40    1.24   0
   5  -2  -8   18.41    2.10   0
   5  -1  -4   -1.29    2.34   0
   5   0  -1   -1.09    2.08   0
   6  -2 -11   12.26    3.18   0
   6   2   2    1.63    2.32   0
   7  -1  -8    0.19    2.61   0
   7   3   2   14.37    2.63   0
   7   6   5    0.03    2.07   0
   8  -1 -14   -2.18    4.64   0
   8  -1 -13   20.19    3.92   0
   8   0  -8    7.51    3.85   0
   8   1  -4    4.37    2.88   0
   8   2  -2    0.95    3.87   0
   8   3   0   22.12    3.50   0
   9   1  -8    6.87    5.13   0
   9   2  -5    1.31    4.57   0
  -6   3 -15   10.76    3.76   0
  -6   3 -14   -1.02    2.99   0
  -6   3 -13    0.50    3.29   0
  -6   3 -12    0.62    3.57   0
  -6   8  -1    5.38    3.64   0
  -5   2  -7    7.62    2.09   0
  -5   3  -4    8.71    1.85   0
  -5   5   0    0.94    2.86   0
  -5   7   2   14.52    3.44   0
  -5   9   3   12.90    4.41   0
  -4   1  -6    0.30    1.82   0
  -4   8   5   45.53    4.12   0
  -3   0  -6  175.72    1.67   0
  -3   3   2    1.43    1.22   0
  -3   9   7   12.81    4.11   0
  -3  10   7    4.85    4.50   0
  -2   0  -3   -0.65    0.88   0
  -2   2   2  256.58    2.07   0
  -2   6   7   52.45    2.67   0
  -2   8   8   16.67    3.18   0
  -1  -2 -12   40.73    0.81   0
  -1   6   8   89.36    2.44   0
  -1   8   9   -1.70    2.54   0
  -1   9   9    2.71    2.62   0
   1   9  10   14.66    2.14   0
   1  10  10    1.37    2.56   0
   2  -2  -6   15.09    1.46   0
   2  -1  -2  352.01    2.34   0
   2   9  10    1.32    1.75   0
   4  -2  -7   38.09    1.88   0
   4   0   0    9.15    1.39   0
   5  -2  -9   30.18    2.93   0
   5   2   3   23.73    1.99   0
   6  -2 -19   -0.13    4.41   0
   6  -2 -14   -0.13    3.48   0
   6  -2 -13   14.15    3.87   0
   6  -2 -12    1.81    2.66   0
   6  -1  -6   14.01    2.27   0
   7  -1  -9   18.22    2.86   0
   7   0  -5   -3.19    3.17   0
   7   2   0   26.36    3.35   0
   7   4   3    3.17    2.60   0
   7   5   4    0.44    2.27   0
   8   0  -9    0.90    3.92   0
   8   1  -5    2.40    4.06   0
   8   4   1   18.57    3.60   0
   8   5   2   34.73    3.70   0
  -7   6  -8    1.07    4.43   0
  -6   3 -11   -0.85    3.21   0
  -6   3 -10    1.53    2.87   0
  -6   4  -6    3.56    3.19   0
  -6   6  -2    2.24    2.81   0
  -6   7  -1    1.45    2.92   0
  -5   3  -3    2.46    2.34   0
  -5   4  -1    3.21    2.65   0
  -5   8   3   34.47    3.45   0
  -4   0 -14   10.88    1.62   0
  -4   2  -2  140.29    2.49   0
  -4   4   2   36.30    2.37   0
  -4   5   3    4.00    1.94   0
  -4   7   5   -3.33    3.21   0
  -3   1  -2   60.73    1.60   0
  -3   4   4   11.04    1.98   0
  -3   5   5   18.72    2.38   0
  -3   6   6   59.41    3.04   0
  -3   8   7    5.62    3.34   0
  -2   1   0  426.40    2.22   0
  -2   3   4  143.21    2.11   0
  -1  -2 -17    3.63    1.04   0
  -1   3   5  150.22    1.59   0
   0   4   7    8.95    1.10   0
   0   5   8   21.82    1.54   0
   0  10  10    3.16    3.06   0
   1   6   9  234.78    2.10   0
   4  -2  -8   -0.59    2.31   0
   4   1   2  167.61    2.30   0
   4   6   8   17.17    0.86   0
   5  -2 -10    0.48    3.02   0
   5   1   1   57.25    1.96   0
   6  -2 -18   21.55    3.65   0
   6  -2 -17   -1.68    4.09   0
   6  -2 -16   -0.91    4.01   0
   6  -2 -15   18.22    3.21   0
   6  -1  -7   -0.59    3.12   0
   6   0  -3   -2.20    1.77   0
   6   3   3   40.56    2.37   0
   6   6   6    5.62    1.86   0
   7  -1 -11    4.27    4.26   0
   7  -1 -10   -1.06    2.69   0
   7   0  -6    2.81    3.01   0
   8   0 -10    1.12    3.94   0
   8   2  -3    2.07    3.99   0
   8   3  -1   17.68    3.18   0
   9   2  -6    3.52    3.51   0
  -7   6  -7   -1.41    4.80   0
  -7   7  -5    1.18    5.24   0
  -6   4  -5    0.25    3.30   0
  -6   5  -3    6.18    2.43   0
  -6   6  -1   -1.92    3.74   0
  -6   7   0    4.96    4.21   0
  -5   2  -6    3.19    2.35   0
  -5   5   1    8.74    3.07   0
  -5   7   3   50.30    3.85   0
  -5   9   4    1.92    4.63   0
  -4   0 -16   29.75    1.58   0
  -4   0 -15   -0.54    1.28   0
  -4   0 -13    0.37    1.36   0
  -4   0 -12    1.83    1.29   0
  -4   1  -5  125.02    2.35   0
  -4   9   6    5.95    3.98   0
  -4  10   6    6.84    3.55   0
  -2  -1 -21   -0.36    0.95   0
  -2   7   8    4.16    2.54   0
  -1  -2 -16    1.33    0.90   0
  -1  -2 -13    0.04    0.71   0
  -1   0  -1   -0.10    0.64   0
  -1   7   9  129.02    2.75   0
   0   9  10   -0.62    2.39   0
   1  -2 -23   -2.09    2.52   0
   1  -2  -7    0.36    0.85   0
   1   8  10    2.43    1.59   0
   2   8  10    8.81    1.46   0
   3  -2  -7   26.60    1.49   0
   5  -2 -21   -1.20    4.82   0
   5  -2 -20   -0.32    3.85   0
   5  -2 -12    0.31    2.90   0
   5  -1  -5   10.49    1.83   0
   5   0  -2   14.25    2.04   0
   6   4   4    7.61    2.24   0
   7  -1 -13    4.92    4.34   0
   7  -1 -12   -0.63    3.97   0
   7   3   1   -0.64    2.83   0
   7   7   5    2.16    2.36   0
   8   0 -11    2.91    4.89   0
   8   1  -6   -1.44    3.27   0
  -7   5 -10    0.93    3.47   0
  -7   5  -9   -0.98    4.45   0
  -7   6  -6    6.95    4.43   0
  -7   7  -4    0.67    5.15   0
  -6   5  -2   33.46    3.40   0
  -6   8   1    8.78    3.44   0
  -5   1 -15    0.88    2.20   0
  -5   1 -14   29.96    2.40   0
  -5   1 -13    9.80    2.23   0
  -5   1 -12   -0.44    2.24   0
  -5   3  -2   10.40    2.22   0
  -5   4   0    0.63    2.75   0
  -5   8   4    8.41    3.96   0
  -4   0 -17    0.88    1.55   0
  -4   0 -11    0.73    1.42   0
  -4   3   1  276.42    3.37   0
  -4   5   4    2.05    2.84   0
  -4   6   5    4.80    2.96   0
  -4   8   6    5.27    2.73   0
  -3   9   8   16.03    4.21   0
  -3  10   8    6.84    4.40   0
  -2  -1  -7   20.07    0.58   0
  -2   9   9   14.55    3.17   0
  -2  10   9   -1.10    3.61   0
  -1  -2 -15    1.50    0.78   0
  -1  -2 -14   48.57    0.95   0
   0   6   9   40.79    1.66   0
   0   8  10   11.13    2.00   0
   2  -2 -23    0.04    3.35   0
   2  -2  -7  546.30    3.07   0
   3  -1  -3  114.13    1.75   0
   3   0   0  253.31    2.23   0
   4  -2 -22   10.66    4.69   0
   4  -2  -9   11.04    1.71   0
   4  -1  -4   -1.47    1.47   0
   4   3   5   -0.48    1.03   0
   5  -2 -19    0.35    4.39   0
   5  -2 -18   16.26    4.21   0
   5  -2 -17   20.04    3.61   0
   5  -2 -14   15.47    3.46   0
   5  -2 -13   94.65    3.83   0
   5  -1  -6   22.55    2.73   0
   5   3   4    7.86    1.57   0
   5   6   7   -0.66    1.34   0
   6  -1  -9   49.94    3.63   0
   6   0  -4    1.93    1.84   0
   6   5   5    6.41    1.74   0
   7  -1 -17   10.57    5.09   0
   7  -1 -16   -1.44    4.65   0
   7  -1 -15    8.69    4.22   0
   7  -1 -14   -0.86    3.09   0
   7   0  -7   -6.33    3.34   0
   7   2  -1   20.58    2.51   0
   8   0 -14   28.87    5.04   0
   8   0 -13   -3.84    4.99   0
   8   0 -12   -1.64    3.81   0
   8   2  -4    3.20    3.86   0
   8   4   0   62.26    4.01   0
  -7   5  -8   -1.13    3.40   0
  -7   5  -7   12.90    3.98   0
  -7   6  -5   -1.60    4.51   0
  -7   7  -3    2.30    4.56   0
  -6   3  -7   -0.97    3.04   0
  -6   6   0    6.34    3.60   0
  -6   7   1    1.59    3.21   0
  -6   8   2    4.01    4.94   0
  -5   1 -16   10.30    2.24   0
  -5   1 -11    7.29    1.94   0
  -5   2  -5    0.41    1.60   0
  -5   5   2   82.04    3.65   0
  -5   6   3   30.37    2.73   0
  -5   7   4   48.76    4.05   0
  -5   9   5   -2.32    4.83   0
  -4   0 -10   37.19    1.60   0
  -4   2  -1  274.38    3.06   0
  -4   4   3   -1.20    2.41   0
  -4   7   6   74.73    3.92   0
  -4   9   7   11.74    4.11   0
  -4  10   7   -1.70    4.77   0
  -3   0  -5    0.62    1.08   0
  -3   5   6    0.74    2.44   0
  -3   8   8    6.61    3.51   0
  -2   4   6   30.47    1.98   0
  -2   5   7   57.06    2.51   0
  -2   6   8   49.40    2.67   0
  -2   8   9   28.29    3.18   0
  -1   9  10   -2.09    2.79   0
  -1  10  10    3.25    2.94   0
   0   3   6  249.30    1.60   0
   1  -2 -22   10.33    2.38   0
   3  -2 -22    1.04    3.66   0
   4  -2 -21   -1.86    4.45   0
   4  -2 -20    1.56    3.68   0
   4  -2 -10  211.54    2.96   0
   4   0  -1    0.08    1.25   0
   5  -2 -16   21.23    2.82   0
   5  -2 -15   36.55    2.76   0
   5   1   0    3.48    2.37   0
   5   8   8    1.07    1.18   0
   6  -1 -10    0.36    3.43   0
   6   0  -5    1.85    2.80   0
   7   0  -8   59.03    4.05   0
   7   1  -4    2.84    2.51   0
   7   4   2   70.48    3.10   0
   7   5   3   11.68    2.93   0
   7   6   4    1.21    2.69   0
   8   3  -2   27.30    2.91   0
   8   5   1    0.94    3.11   0
  -7   4 -11    3.67    3.94   0
  -7   5  -6   -1.09    4.26   0
  -7   6  -4   -1.05    4.43   0
  -7   7  -2    0.66    4.72   0
  -6   3  -6   14.75    3.30   0
  -6   5  -1   15.48    2.64   0
  -6   6   1   -0.82    3.44   0
  -6   7   2    6.89    4.10   0
  -5   1 -17    3.01    2.35   0
  -5   1 -10    2.42    2.01   0
  -5   4   1   33.40    2.91   0
  -5   8   5    1.88    4.22   0
  -4   0 -18   41.63    1.70   0
  -4   1  -4   21.03    1.59   0
  -4   8   7   44.08    4.15   0
  -1   2   4   26.31    1.21   0
  -1   4   7   -0.28    1.56   0
  -1   5   8   13.12    1.85   0
  -1   8  10   36.47    2.65   0
   1  -2 -21   62.26    2.87   0
   1   7  10   12.50    1.53   0
   2  -2 -22    6.76    2.99   0
   2  -1  -3  262.63    1.96   0
   3  -2 -21   19.09    3.86   0
   3   2   4   29.95    0.94   0
   4  -2 -19   -0.22    3.60   0
   4  -2 -12   25.44    2.96   0
   4  -2 -11  214.98    2.99   0
   4   4   6    1.55    1.10   0
   5  -1  -7   44.20    2.87   0
   5   0  -3    2.54    2.19   0
   5   4   5    5.34    1.27   0
   5   5   6   18.91    1.48   0
   6  -1 -11   19.80    3.64   0
   6   1  -2   69.70    2.96   0
   6   3   2    0.06    2.29   0
   7   0  -9   -1.42    3.95   0
   7   1  -5   69.66    3.76   0
   7   2  -2    4.84    3.50   0
   7   3   0   -1.58    3.02   0
   8   1  -9    5.39    4.15   0
   8   2  -5    1.56    3.86   0
   8   4  -1   -2.00    3.36   0
  -7   4 -10    8.64    4.05   0
  -7   4  -9   -0.75    4.37   0
  -7   5  -5    4.23    4.07   0
  -7   6  -3   -1.50    4.03   0
  -6   2 -15    1.65    3.16   0
  -6   2 -14    3.35    2.76   0
  -6   2 -13   -1.79    2.85   0
  -6   2 -12    1.36    2.78   0
  -6   2 -11    2.91    2.88   0
  -6   3  -5    6.75    3.16   0
  -6   4  -2    2.22    3.22   0
  -6   5   0   18.32    3.42   0
  -6   8   3   12.85    4.78   0
  -5   1 -18    2.39    2.24   0
  -5   1  -9    4.87    1.97   0
  -5   5   3   41.06    3.47   0
  -5   7   5    2.55    3.88   0
  -5   9   6   18.06    4.92   0
  -4   0  -9    0.46    1.28   0
  -4   3   2   11.83    2.27   0
  -4   5   5  192.77    3.76   0
  -3  -1 -15    3.32    0.64   0
  -3  -1 -14   50.44    0.84   0
  -3  -1 -13   15.80    0.71   0
  -3   7   8   24.92    3.21   0
  -3   9   9    1.63    3.87   0
  -3  10   9    3.74    4.72   0
  -2   3   5    3.82    1.50   0
  -2   7   9   -1.70    2.64   0
  -2  10  10    2.38    3.97   0
  -1   1   2  156.72    1.45   0
  -1   6   9   12.78    2.01   0
   0   7  10    0.57    1.64   0
   1  10  11    1.00    2.33   0
   2  -2 -21    0.09    3.02   0
   2  -2  -9  368.27    3.06   0
   2   0   0 4648.79    6.25   0
   2   3   6  369.84    0.77   0
   3  -2 -20   -1.26    3.58   0
   3  -2 -10    2.15    2.24   0
   4  -2 -18    3.56    2.72   0
   4  -2 -17   -0.43    3.60   0
   4  -2 -16    6.87    3.46   0
   4  -2 -14   36.54    3.12   0
   4  -2 -13    2.79    2.01   0
   4   1   1  237.89    2.65   0
   4   2   3  153.60    1.99   0
   4   5   7   13.24    0.93   0
   6  -1 -19   20.64    5.12   0
   6  -1 -18   18.64    4.89   0
   6  -1 -17   29.81    4.36   0
   6  -1 -14    1.69    3.82   0
   6  -1 -13    5.61    3.86   0
   6  -1 -12    7.36    2.55   0
   6   0  -6   -2.26    3.09   0
   6   2   0    2.11    2.60   0
   6   7   6    1.06    2.16   0
   7   0 -10    2.12    3.65   0
   8   1 -11    5.91    4.51   0
   8   1 -10   -1.67    4.06   0
   8   2  -6   14.62    4.25   0
   8   3  -3    2.89    3.15   0
   8   5   0   -2.26    3.78   0
  -7   4  -8   32.87    4.11   0
  -7   4  -7   -0.58    3.85   0
  -7   5  -4    2.37    4.09   0
  -7   7  -1   17.83    3.79   0
  -6   2 -16   -0.14    2.76   0
  -6   2 -10    5.31    2.50   0
  -6   3  -4    1.43    2.75   0
  -6   6   2   12.63    4.16   0
  -6   7   3   31.93    4.47   0
  -5   2  -3   28.10    2.45   0
  -5   8   6    3.43    4.60   0
  -4   4   4   22.04    2.63   0
  -4   7   7   -0.90    3.19   0
  -4   9   8    9.13    4.41   0
  -4  10   8    9.63    4.49   0
  -3   3   4   10.37    2.02   0
  -3   8   9    4.11    3.32   0
  -2   0  -2 1352.43    3.27   0
  -2   1   1 2982.26    5.60   0
  -2   9  10   -3.14    3.17   0
   0   9  11    3.14    2.41   0
   0  10  11    9.12    2.76   0
   1  -2 -20   36.19    2.42   0
   1  -2  -9    8.85    1.33   0
   1   9  11    2.30    1.97   0
   2  -2 -20   10.60    2.87   0
   3  -2 -19    5.65    3.20   0
   3  -2 -11   87.02    2.78   0
   4  -1  -6    5.68    2.17   0
   4   0  -2   79.89    2.13   0
   5  -1  -9  127.88    3.53   0
   5   0  -4   26.01    2.53   0
   6  -1 -16    8.61    3.23   0
   6  -1 -15    5.12    3.04   0
   6   0  -7    1.50    2.87   0
   6   1  -3   -1.82    2.80   0
   6   4   3    5.43    2.16   0
   7   0 -13    4.11    3.94   0
   7   0 -12   21.07    4.25   0
   7   0 -11    0.29    3.07   0
   7   1  -6    1.97    3.06   0
   7   4   1    8.86    2.82   0
   8   1 -13   24.39    4.88   0
   8   1 -12   -2.87    5.09   0
   8   2  -7   11.74    4.37   0
   8   3  -4   -1.52    4.36   0
   8   4  -2   11.69    3.71   0
  -7   4  -6    2.70    4.14   0
  -7   5  -3   11.22    4.37   0
  -7   7   0   24.23    4.93   0
  -6   2  -9    3.22    2.40   0
  -6   2  -8   -1.17    2.63   0
  -6   5   1   35.72    3.58   0
  -6   8   4   10.76    4.51   0
  -5   1  -7   13.42    2.04   0
  -5   3   0   35.45    2.02   0
  -5   4   2   23.57    2.20   0
  -4   0 -19    0.37    1.33   0
  -4   0  -8  491.53    2.98   0
  -4   8   8    2.24    3.86   0
  -3   0  -4   26.29    1.22   0
  -3   5   7   -0.01    2.57   0
  -2   8  10    0.57    2.96   0
  -1  -1 -23   14.40    2.06   0
  -1   3   6 1023.67    3.80   0
  -1   7  10    4.31    2.08   0
  -1  10  11    0.48    3.28   0
   1  -2 -19   22.97    2.28   0
   1  -2 -10  211.44    2.15   0
   2  -2 -19    6.75    2.75   0
   2  -2 -10    4.69    1.98   0
   2   7  10   90.96    1.31   0
   3  -2 -17    0.31    3.00   0
   3  -2 -16   22.82    3.16   0
   3  -2 -13  135.70    3.25   0
   3  -2 -12    3.68    1.70   0
   3   0  -1   -0.03    1.42   0
   5  -1 -21   44.82    4.87   0
   5  -1 -10    1.99    2.95   0
   5   3   3    3.00    1.71   0
   6   5   4   21.85    2.37   0
   6   6   5   -0.77    2.07   0
   7   0 -17    3.98    4.30   0
   7   0 -16    8.59    4.57   0
   7   0 -15    0.33    4.37   0
   7   0 -14    0.53    3.21   0
   7   1  -7   14.16    3.49   0
   7   3  -1    6.06    3.05   0
   7   5   2    0.74    2.81   0
   7   6   3   -0.56    2.78   0
   7   7   4    1.05    2.39   0
   8   1 -14    2.76    4.14   0
   8   2  -8    3.58    4.29   0
  -7   3 -12   -0.67    3.84   0
  -7   4  -5    0.17    3.65   0
  -7   5  -2    0.77    3.84   0
  -7   7   1    4.67    5.09   0
  -6   2  -7    0.82    2.79   0
  -6   3  -3   38.70    3.19   0
  -6   6   3   48.98    4.34   0
  -6   7   4    7.07    4.14   0
  -5   2  -2  194.03    3.34   0
  -5   5   4  203.01    3.69   0
  -5   7   6   16.86    2.98   0
  -5   9   7    0.08    3.77   0
  -4   3   3   12.37    2.15   0
  -4   5   6  389.03    4.60   0
  -3  -1 -11    1.97    0.78   0
  -3   1   0   10.77    1.49   0
  -3   4   6   29.02    2.27   0
  -3  10  10    1.72    4.43   0
  -2   4   7   14.97    2.15   0
  -2   6   9   40.62    2.59   0
  -1   9  11    6.14    2.81   0
   0   8  11    1.12    2.12   0
   1  -2 -18   22.25    2.18   0
   2  -2 -18   56.98    2.71   0
   2  -2 -17    2.60    2.25   0
   2  -2 -12    4.53    2.04   0
   2  -1  -4   18.55    1.46   0
   4  -1  -7    2.60    1.51   0
   5  -1 -20    0.30    3.35   0
   5  -1 -19    4.50    4.32   0
   5   0  -5    0.77    2.61   0
   6   0  -8  108.22    3.09   0
   6   1  -4    6.74    2.77   0
   6   2  -1   19.92    2.20   0
   6   3   1  273.50    3.67   0
   7   2  -4    9.41    3.50   0
   8   2  -9   -0.50    4.33   0
   8   3  -5   10.87    3.99   0
   8   4  -3   20.69    3.99   0
   8   5  -1    4.78    4.05   0
  -7   3 -11    1.09    3.48   0
  -7   3 -10   15.18    3.83   0
  -7   3  -9    1.51    3.39   0
  -7   4  -4    7.86    3.87   0
  -7   6   0   -0.50    3.01   0
  -6   2  -6   12.58    2.90   0
  -6   3  -2    3.61    2.89   0
  -6   4   0   16.31    2.33   0
  -6   5   2    0.42    3.21   0
  -6   8   5    2.09    3.55   0
  -5   1  -6    7.84    1.98   0
  -4   0  -7   -0.23    1.34   0
  -4   2   1   49.32    2.27   0
  -4   4   5   12.03    2.74   0
  -4   9   9    4.55    3.95   0
  -3   9  10   13.26    3.63   0
  -2  -1 -20   -0.22    1.14   0
  -2   7  10   -0.97    2.60   0
  -2  10  11    2.78    3.62   0
  -1   8  11   -0.12    2.79   0
   0   5   9    1.15    1.30   0
   1  -2 -17    0.20    1.97   0
   1  -2 -16   -1.02    2.04   0
   1  -2 -12   51.83    1.96   0
   1  -2 -11  159.46    2.07   0
   1   0   0   96.22    0.82   0
   1   8  11    4.89    1.72   0
   2  -2 -16   41.13    2.54   0
   2  -2 -15    1.44    2.23   0
   2  -2 -14  100.91    2.72   0
   2  -2 -13    1.39    2.22   0
   2   9  11    2.63    1.62   0
   4  -1 -22   -1.28    4.26   0
   4  -1  -8   44.25    2.59   0
   4   0  -3    0.28    1.90   0
   5  -1 -18    1.17    2.83   0
   5  -1 -17    5.69    3.90   0
   5  -1 -16    8.49    3.79   0
   5  -1 -15    1.01    3.58   0
   5  -1 -13   38.87    3.25   0
   5  -1 -12   -1.19    2.20   0
   5   1  -2  206.25    3.13   0
   6   0 -10   18.55    3.38   0
   6   0  -9    0.79    2.59   0
   6   8   6    0.78    2.21   0
   7   1  -9   18.37    3.97   0
   7   2  -5    6.51    3.28   0
   7   3  -2   22.64    3.50   0
   7   4   0   59.25    3.45   0
   8   2 -10    8.93    4.47   0
   8   3  -6    6.29    4.40   0
  -7   3  -8   21.02    3.45   0
  -7   4  -3    4.33    3.49   0
  -7   5  -1   10.10    3.75   0
  -7   6   1   26.13    4.34   0
  -7   7   2    1.34    4.54   0
  -6   4   1    0.37    2.95   0
  -6   6   4    5.22    3.98   0
  -6   7   5   26.19    4.29   0
  -5   1  -5   -0.15    2.21   0
  -5   5   5    0.50    3.20   0
  -5   6   6   12.88    3.20   0
  -5   7   7   18.57    4.01   0
  -5   9   8   57.00    5.58   0
  -4   8   9    2.30    3.91   0
  -3  -1 -10   20.24    0.83   0
  -3   0  -3    0.84    1.18   0
  -3   2   3   33.34    2.01   0
  -3   3   5    2.98    1.99   0
  -3   8  10   96.31    4.19   0
  -2   2   4   23.64    1.19   0
  -2   9  11   17.72    3.15   0
  -1   5   9   22.91    1.87   0
   0   4   8    0.49    1.08   0
   0   6  10    4.03    1.44   0
   1  -2 -15   16.36    1.87   0
   1  -2 -13   23.09    1.75   0
   1   5   9   17.80    1.00   0
   3  -1 -23    0.59    3.78   0
   4  -1 -21   -2.50    4.05   0
   4  -1 -20   -0.34    3.84   0
   4  -1  -9    4.92    2.37   0
   4   3   4    1.48    1.14   0
   5   0  -6  159.59    3.34   0
   5   4   4    5.92    1.55   0
   5   7   7    7.16    1.49   0
   6   0 -19   -3.87    5.47   0
   6   0 -11   -3.21    3.36   0
   6   1  -5    6.81    2.79   0
   6   2  -2  161.05    3.67   0
   6   4   2    2.03    2.01   0
   7   1 -11    1.88    3.91   0
   7   5   1   12.58    2.85   0
   8   2 -13    7.56    5.11   0
   8   2 -12   10.21    5.18   0
   8   2 -11    2.72    3.76   0
   8   3  -7    2.25    4.33   0
   8   4  -4    8.38    4.43   0
   8   5  -2    0.11    4.09   0
  -7   3  -7   17.95    2.74   0
  -7   5   0    1.60    4.15   0
  -7   7   3    3.33    4.56   0
  -6   2  -5    7.56    2.03   0
  -6   5   3   44.63    3.67   0
  -6   8   6    6.43    3.57   0
  -5   3   2  148.73    3.56   0
  -5   8   8   29.99    4.68   0
  -4   0  -6    2.20    1.40   0
  -4   5   7  160.40    3.70   0
  -4   6   8    0.41    3.28   0
  -3   5   8    2.29    2.55   0
  -3   6   9  247.40    4.25   0
  -2  -1  -6  953.85    1.92   0
  -2   3   6  210.11    2.32   0
  -1   4   8   53.77    1.78   0
  -1   6  10   30.99    2.05   0
   0  -1 -23    9.46    2.60   0
   0   2   5 1398.61    2.87   0
   0  10  12    4.82    2.80   0
   1  -1  -4    1.88    0.75   0
   1   6  10   10.63    1.16   0
   2  -1 -23    7.52    3.62   0
   2  -1  -5  120.05    1.88   0
   2   1   2 1920.55    3.52   0
   3  -1 -22    2.08    3.99   0
   3   0  -2   41.84    1.75   0
   3   1   1    4.67    1.24   0
   4  -1 -19    7.39    4.12   0
   4  -1 -10  227.30    3.57   0
   4   0  -4    4.69    2.04   0
   4   2   2  140.30    2.07   0
   5   0  -7   -1.71    2.65   0
   6   0 -18   41.35    4.13   0
   6   0 -17    2.66    4.12   0
   6   0 -16   23.39    4.25   0
   6   0 -15    0.26    3.98   0
   6   0 -14    8.92    4.08   0
   6   0 -13   -3.07    3.49   0
   6   0 -12    5.00    2.62   0
   6   1  -6   16.68    2.87   0
   6   3   0   -0.99    2.74   0
   7   1 -16    3.06    4.62   0
   7   1 -14   -3.34    4.21   0
   7   1 -13    4.69    4.46   0
   7   1 -12    2.02    4.12   0
   7   2  -6    2.93    3.28   0
   7   4  -1   61.16    3.51   0
   7   6   2   -0.01    2.79   0
   7   7   3    1.53    2.89   0
   8   3  -8   -0.88    4.60   0
  -7   3  -5   81.67    4.18   0
  -6   4   2    3.81    3.38   0
  -6   6   5    1.15    3.98   0
  -6   7   6    1.97    4.28   0
  -5   1  -4   22.92    2.30   0
  -5   6   7   68.07    3.78   0
  -5   9   9    0.99    4.52   0
  -4   3   4   11.72    1.70   0
  -4   4   6   20.21    2.54   0
  -4   9  10    7.49    3.96   0
  -3   4   7    9.47    2.40   0
  -3   7  10  115.48    4.02   0
  -3   9  11    1.98    3.84   0
  -2   1   2  364.69    2.23   0
  -2   5   9    8.56    2.43   0
  -1   7  11   33.33    2.23   0
  -1  10  12   -0.17    3.10   0
   0   7  11    5.29    1.71   0
   0   9  12    3.51    2.35   0
   1  -1 -23   19.47    3.21   0
   1   4   8   74.52    1.03   0
   2   0  -1    3.15    1.22   0
   3  -1 -21    4.32    3.76   0
   3  -1  -7   63.30    1.71   0
   3   3   5   31.85    1.01   0
   4  -1 -18    4.87    3.44   0
   4  -1 -17    4.54    3.42   0
   4  -1 -12   13.95    2.63   0
   5   3   2    7.85    1.96   0
   5   5   5   33.06    1.86   0
   5   6   6    0.76    1.54   0
   6   2  -3    4.22    2.78   0
   6   5   3    4.36    2.20   0
   6   7   5    2.90    2.19   0
   7   1 -15    6.70    3.79   0
   7   2  -7   38.29    3.60   0
   8   3  -9   21.31    4.96   0
   8   5  -3    0.60    4.70   0
  -8   5  -4    7.76    3.72   0
  -8   5  -3   -1.92    4.68   0
  -7   3  -4   22.62    3.27   0
  -7   5   1    1.20    3.25   0
  -7   6   3    0.68    4.14   0
  -7   7   4   -1.21    5.08   0
  -6   1 -13    0.63    2.44   0
  -6   1 -12    5.92    2.25   0
  -6   1 -11    7.68    2.26   0
  -6   1 -10    0.01    2.46   0
  -6   2  -3   45.87    3.17   0
  -6   3   0    1.64    2.66   0
  -6   8   7    1.41    4.75   0
  -5   2   0   87.25    2.26   0
  -5   7   8    2.49    3.21   0
  -4   0  -5    0.30    1.37   0
  -4   8  10    9.53    4.25   0
  -3  -1  -9   81.69    1.11   0
  -2   0  -1   -0.10    0.73   0
  -2   4   8    1.36    2.25   0
  -1   2   5   69.29    1.44   0
  -1   9  12    4.61    2.69   0
   0  -1 -22    4.69    2.45   0
   2  -1 -22    7.89    3.33   0
   3  -1 -20    2.96    3.39   0
   3   2   3    7.24    1.18   0
   4  -1 -15   30.25    3.38   0
   4  -1 -14   14.84    2.75   0
   4  -1 -13   14.30    2.13   0
   4   1  -1 1412.61    5.34   0
   5   0 -21   -1.57    3.53   0
   5   0 -20    7.22    4.38   0
   5   0  -9   -2.02    2.63   0
   5   0  -8   97.11    2.69   0
   6   1  -7   -0.40    2.13   0
   6   6   4    0.83    2.05   0
   7   2  -8   14.32    3.99   0
   7   3  -4    2.74    3.27   0
   7   5   0    0.52    3.23   0
   8   3 -11    1.74    4.38   0
   8   3 -10   22.02    4.76   0
   8   4  -6   15.15    4.20   0
   8   6  -2    2.54    4.43   0
  -8   4  -7    1.13    3.48   0
  -8   4  -6    0.68    4.33   0
  -7   2 -13    0.38    3.58   0
  -7   2 -12    4.75    3.44   0
  -7   2 -11    6.16    2.96   0
  -7   2 -10    5.04    3.62   0
  -7   3  -3   11.80    3.27   0
  -7   4   0   57.46    3.77   0
  -7   5   2   17.04    4.36   0
  -6   1 -15    3.55    2.46   0
  -6   1 -14    5.15    2.19   0
  -6   4   3    9.21    3.48   0
  -6   6   6    2.39    4.28   0
  -6   7   7    7.37    4.17   0
  -5   0 -13    2.00    1.74   0
  -5   0 -12   11.63    1.74   0
  -5   0 -11   -2.35    1.74   0
  -5   1  -3   44.24    2.48   0
  -5   8   9    4.21    3.22   0
  -3   0  -2   63.74    1.50   0
  -2   9  12   -0.23    3.52   0
  -1  -1 -21    2.78    1.92   0
  -1   3   7   78.21    1.65   0
   0   3   7   -0.91    1.03   0
   1  -1 -22   -1.14    2.75   0
   1   7  11   10.52    1.29   0
   2  -1 -21   27.63    3.50   0
   2  -1  -6   82.45    1.77   0
   2   8  11    0.58    1.15   0
   3  -1 -19   19.59    3.62   0
   3  -1  -9  265.69    3.06   0
   4   0  -5   -1.62    1.54   0
   4   4   5   -0.50    1.28   0
   5   0 -19   -3.83    4.37   0
   5   0 -18    3.67    4.00   0
   5   0 -10    1.43    3.00   0
   5   1  -4   -0.38    2.44   0
   6   1  -9   52.57    3.67   0
   6   1  -8    7.50    2.45   0
   6   2  -4   14.67    2.94   0
   6   3  -1  288.81    4.13   0
   6   4   1   45.12    2.71   0
   7   2  -9   11.62    3.78   0
   7   3  -5    2.11    3.57   0
   7   6   1    6.78    2.93   0
   7   7   2    1.50    3.51   0
   8   3 -12    4.85    3.78   0
   8   4  -7   22.50    4.75   0
   8   5  -4    0.30    3.27   0
  -7   2  -9    1.02    3.26   0
  -7   2  -8   36.42    3.48   0
  -7   6   4   -0.27    4.48   0
  -7   7   5    7.16    4.83   0
  -6   1 -16    1.68    2.57   0
  -6   1  -8   10.02    2.17   0
  -6   1  -7   43.05    2.43   0
  -6   2  -2    2.20    2.60   0
  -6   3   1  264.46    3.71   0
  -6   5   5    5.53    3.33   0
  -6   8   8    1.37    5.33   0
  -5   0 -14   25.65    1.83   0
  -5   0 -10    6.05    1.52   0
  -5   2   1   24.53    2.39   0
  -5   5   7  167.32    4.16   0
  -4   0  -4   75.58    1.93   0
  -4   1   0  500.72    3.40   0
  -4   3   5   67.16    2.15   0
  -4   5   8  115.19    2.94   0
  -4   7  10   -0.16    3.27   0
  -4   9  11    3.52    4.16   0
  -3   5   9   21.11    2.83   0
  -2  -1 -19    0.49    1.15   0
  -2   2   5    1.68    1.47   0
  -2   8  12    1.20    3.07   0
  -1   0   0   80.23    0.98   0
  -1   8  12   -0.82    2.29   0
   0   8  12    1.92    2.14   0
   1  -1 -21  132.41    3.85   0
   1  -1  -5  161.06    1.58   0
   1   9  12   -0.57    1.84   0
   2  -1 -20   14.68    2.79   0
   2   2   4    3.75    0.55   0
   3  -1 -18   52.79    3.65   0
   3  -1 -17   20.75    3.11   0
   3  -1 -10   97.21    2.56   0
   3   0  -3   -0.15    1.14   0
   4   0 -22   38.80    4.98   0
   4   0  -6  257.14    3.27   0
   5   0 -17   -0.37    4.01   0
   5   0 -16    3.69    3.82   0
   5   0 -15   -0.17    3.16   0
   5   0 -14   10.78    3.17   0
   5   0 -13    1.51    2.93   0
   5   0 -12   86.36    3.51   0
   5   0 -11   -1.12    2.34   0
   5   2  -1   19.88    1.85   0
   5   4   3   58.53    2.23   0
   6   1 -19   18.00    5.45   0
   6   1 -18   17.74    4.72   0
   6   1 -10    2.30    3.42   0
   7   2 -12    2.28    4.09   0
   7   2 -11    7.12    4.21   0
   7   2 -10    4.06    3.33   0
   7   4  -3    9.80    3.65   0
   8   5  -5    2.71    4.43   0
   8   6  -3   -0.87    4.71   0
  -8   4  -4    7.05    3.97   0
  -8   5  -1    1.66    3.47   0
  -7   4   1   62.53    4.23   0
  -7   5   3    2.68    3.87   0
  -6   1  -6    6.27    2.33   0
  -6   2  -1  266.37    3.98   0
  -6   6   7   -0.05    4.13   0
  -5   0 -15   -1.09    1.64   0
  -5   0  -9    0.56    1.58   0
  -5   0  -8   -0.14    1.83   0
  -5   1  -2   58.60    2.57   0
  -4   4   7  277.70    3.43   0
  -4   8  11    3.01    4.34   0
  -3  -1  -8  145.39    1.28   0
  -3   1   2   37.27    1.77   0
  -3   4   8    3.99    2.43   0
  -3   7  11    2.50    2.49   0
  -3   9  12    0.91    3.64   0
  -2   3   7  186.89    2.44   0
  -1   5  10    2.28    1.76   0
  -1   6  11    2.05    2.14   0
   0  -1 -21    3.58    2.09   0
   0   1   3 2238.97    2.60   0
   3  -1 -16   25.65    3.25   0
   3  -1 -14  326.24    4.20   0
   3  -1 -12   55.32    2.76   0
   3  -1 -11   25.26    2.46   0
   4   0 -21    1.31    4.40   0
   4   1  -2  159.92    2.48   0
   4   2   1  277.15    2.76   0
   4   7   8   -0.59    1.27   0
   5   1  -5    9.47    1.79   0
   5   3   1  201.78    3.10   0
   5   8   7    2.21    1.81   0
   6   1 -17   31.35    4.30   0
   6   1 -16   11.91    4.23   0
   6   1 -15    0.89    4.34   0
   6   1 -14    2.73    4.20   0
   6   1 -13    5.40    3.80   0
   6   1 -12    5.88    3.59   0
   6   1 -11   19.62    2.79   0
   6   2  -5   15.58    2.33   0
   6   3  -2  144.64    3.84   0
   7   2 -16   25.77    4.16   0
   7   2 -15   25.07    4.11   0
   7   2 -14   54.35    3.81   0
   7   2 -13   10.95    3.43   0
   7   3  -6    0.53    2.55   0
   7   5  -1    0.49    3.06   0
   8   4 -10    6.32    5.57   0
   8   5  -6    6.70    4.65   0
  -8   3  -8    1.66    4.42   0
  -8   4  -3   21.04    3.42   0
  -8   5   0   -1.21    4.43   0
  -7   2  -6    0.68    3.19   0
  -7   2  -5    2.02    3.17   0
  -7   6   5    6.50    4.34   0
  -7   7   6    3.74    3.86   0
  -6   7   8    2.13    3.15   0
  -6   8   9    3.52    5.62   0
  -5   2   2   -0.85    2.42   0
  -5   4   6   68.94    2.77   0
  -3   8  12   -3.55    3.54   0
  -2   5  10    0.96    2.33   0
   0   5  10    4.80    1.44   0
   1  -1 -20    4.38    2.52   0
   2  -1 -19   -0.12    2.49   0
   3   0 -23    0.35    4.09   0
   3   0  -4 2215.54    6.22   0
   3   1   0   10.59    1.00   0
   4   0 -20    1.20    4.39   0
   4   0  -7   -0.80    1.57   0
   4   5   6   64.56    1.51   0
   5   1  -6   18.68    2.74   0
   5   2  -2   -0.54    2.41   0
   6   2  -6    8.57    3.08   0
   6   6   3   -0.03    2.13   0
   6   7   4   -0.24    2.17   0
   7   3  -8    4.76    3.83   0
   7   3  -7    1.37    2.76   0
   7   4  -4   11.18    3.96   0
   7   6   0    1.85    3.33   0
   8   4 -11   -0.03    4.09   0
   8   5  -7    2.29    4.97   0
  -8   3  -7    9.42    4.29   0
  -8   3  -6   23.78    4.59   0
  -8   4  -2   14.73    3.31   0
  -8   6   3   -3.09    4.77   0
  -7   3   0    0.47    3.14   0
  -7   4   2   59.13    3.45   0
  -7   5   4   -0.28    2.88   0
  -6   2   0    1.21    2.78   0
  -6   4   5   -1.72    3.37   0
  -5   0 -16    6.80    1.71   0
  -5   0  -7    2.28    1.70   0
  -5   1  -1   56.26    2.47   0
  -5   5   8  140.00    3.94   0
  -5   6   9   -0.13    2.66   0
  -5   7  10   -0.10    4.34   0
  -4   0  -3    0.36    1.70   0
  -4   1   1 1395.83    5.42   0
  -4   2   4   17.86    2.30   0
  -4   5   9  111.86    3.01   0
  -4   7  11   -2.67    3.86   0
  -4   9  12    1.38    4.30   0
  -3   0  -1   -1.32    1.36   0
  -3   3   7    0.46    2.10   0
  -2   1   3  276.41    2.05   0
  -2   4   9   44.47    2.43   0
  -1   4   9    6.10    1.64   0
  -1   7  12    6.76    2.10   0
  -1   9  13   11.82    2.64   0
   0  -1 -20   -0.16    2.38   0
   0   6  11   12.89    1.32   0
   1   8  12   -1.00    1.65   0
   2  -1 -18    3.03    2.62   0
   2  -1 -17  384.96    4.35   0
   2   0  -2  853.08    3.02   0
   3   0 -22   10.09    4.20   0
   4   0 -19    3.36    3.65   0
   4   0 -18    6.16    3.36   0
   4   0  -8   38.33    2.35   0
   4   9   9    7.74    1.29   0
   5   1 -21   33.41    4.76   0
   5   1  -7   44.21    2.81   0
   5   5   4   15.53    1.69   0
   6   2  -7   50.02    3.14   0
   7   3  -9   -0.70    4.04   0
   7   5  -2   12.90    3.29   0
   8   5  -8   19.64    5.53   0
  -8   3  -5   -2.55    4.22   0
  -8   4  -1   13.20    4.29   0
  -8   5   2    2.03    4.29   0
  -7   4   3   13.07    3.94   0
  -7   6   6    9.54    3.81   0
  -7   7   7    0.15    3.75   0
  -6   1  -4    3.89    2.67   0
  -6   3   3   83.72    2.75   0
  -6   5   7   18.95    4.10   0
  -6   6   8   11.38    4.06   0
  -6   7   9   -3.56    4.44   0
  -5   0  -6   -1.01    1.78   0
  -5   3   5   -0.55    2.06   0
  -5   8  11    3.93    4.46   0
  -4   4   8  152.72    3.31   0
  -4   8  12    1.43    4.12   0
  -3  -1  -7  127.22    1.26   0
  -3   5  10  176.31    3.66   0
  -3   6  11   99.43    3.59   0
  -3   7  12    4.80    3.19   0
  -3   9  13    3.53    3.93   0
  -2  -1 -18   -0.12    1.28   0
  -2  -1  -5   61.75    0.73   0
  -2   0   0 4743.13    6.34   0
   0   7  12    8.33    1.89   0
   0   9  13   12.65    2.30   0
   1  -1 -19   10.68    2.40   0
   1  -1  -6  363.65    2.00   0
   2  -1 -16  112.50    3.22   0
   2  -1  -9   47.20    1.92   0
   2   0 -23   -2.54    3.75   0
   3   0 -21   -1.32    3.58   0
   4   0 -17   -3.34    3.48   0
   4   0 -10    9.54    2.57   0
   4   0  -9   -0.33    1.78   0
   4   1  -3   73.25    1.83   0
   4   6   7   -0.04    1.08   0
   5   1 -19    5.20    4.45   0
   5   1  -8   38.73    2.87   0
   5   3   0   34.39    2.66   0
   5   6   5    0.18    1.85   0
   5   7   6    7.37    1.73   0
   6   2 -19   -1.08    4.56   0
   6   2  -8    8.13    3.10   0
   6   4  -1   -1.30    2.96   0
   6   5   1   13.56    2.45   0
   7   3 -12    9.94    4.14   0
   7   3 -11   -0.93    4.39   0
   7   3 -10    7.91    4.06   0
   7   4  -5   11.48    2.74   0
   7   5  -3    0.17    3.51   0
   7   6  -1   28.84    3.79   0
  -7   2  -3   44.87    2.84   0
  -7   3   1    9.02    3.31   0
  -7   7   8    1.21    4.81   0
  -6   1  -3   81.45    3.27   0
  -6   2   1   19.67    2.79   0
  -5   0 -17   -0.36    1.55   0
  -5   0  -5    0.76    1.90   0
  -5   1   0    1.88    2.35   0
  -5   2   3   54.91    2.22   0
  -5   6  10   11.52    3.59   0
  -4   0  -2  104.42    2.16   0
  -3   1   3  120.94    2.21   0
  -3   4   9   38.84    2.63   0
  -1   8  13   -0.31    2.40   0
   0  -1 -19   -0.82    1.89   0
   0   4   9  115.94    1.51   0
   1  -1 -18    7.87    2.24   0
   2  -1 -15  156.99    3.16   0
   2  -1 -14   15.90    2.55   0
   2  -1 -13    1.74    2.09   0
   2  -1 -11    7.97    2.26   0
   2  -1 -10   20.55    1.91   0
   3   0 -20    0.39    3.33   0
   3   0  -5    0.35    1.20   0
   3   4   6  105.37    1.21   0
   4   0 -16   48.91    2.91   0
   4   0 -15    0.31    3.14   0
   4   0 -14   39.79    3.30   0
   4   0 -13    0.91    2.76   0
   4   0 -12   16.85    2.77   0
   4   0 -11   -0.80    2.40   0
   4   2   0    7.88    1.50   0
   5   1 -17    5.32    3.69   0
   5   4   2   32.09    2.09   0
   5   9   7    8.05    2.22   0
   6   2 -18   22.11    4.59   0
   6   2 -17    1.28    4.08   0
   6   2  -9   13.63    3.27   0
   6   3  -4   17.61    3.07   0
   7   3 -15    5.53    3.78   0
   7   3 -14    2.83    3.84   0
   7   3 -13    8.41    3.65   0
   7   7   0   24.40    3.82   0
  -8   3  -3   -0.94    3.02   0
  -8   5   3    1.99    4.67   0
  -7   2  -2    2.76    3.12   0
  -7   4   4   10.02    3.84   0
  -7   5   6    4.33    4.60   0
  -7   6   7   18.83    3.98   0
  -6   3   4   17.81    2.44   0
  -6   4   6   83.37    3.17   0
  -6   6   9    4.52    4.38   0
  -6   7  10   -0.37    5.10   0
  -5   3   6  192.66    3.89   0
  -5   5   9   -0.73    3.18   0
  -5   7  11    4.69    3.98   0
  -4   1   2  160.48    2.30   0
  -4   2   5   36.51    2.45   0
  -4   3   7  118.54    3.10   0
  -4   5  10   14.44    3.35   0
  -4   6  11   11.47    3.53   0
  -3   8  13    7.04    3.53   0
  -2   2   6   15.65    1.14   0
  -2   3   8    1.99    1.82   0
  -1   2   6  698.62    2.83   0
  -1   3   8   70.20    1.75   0
   1  -1 -17   77.18    2.66   0
   1  -1  -7   42.01    1.38   0
   1   0 -23    0.95    3.42   0
   1   0  -1   -0.55    0.64   0
   2   0 -22    0.04    3.77   0
   2   1   1 1279.63    3.14   0
   3   0 -19    0.79    3.52   0
   3   0  -6  156.49    2.55   0
   3   1  -1  152.95    1.99   0
   3   2   2  566.32    2.65   0
   4   1 -22   -0.90    3.37   0
   4   1  -4    0.55    1.89   0
   5   1 -16    7.52    3.40   0
   5   1 -15   -2.17    3.55   0
   5   1 -14   17.99    3.46   0
   5   1 -12   -1.91    3.15   0
   5   1 -11   -1.27    3.10   0
   5   1 -10    0.97    2.06   0
   5   2  -4   31.57    2.50   0
   6   2 -16    0.64    3.12   0
   6   2 -15   19.03    4.43   0
   6   2 -14    0.38    4.41   0
   6   2 -13   15.62    4.15   0
   6   2 -12   -2.02    3.79   0
   6   2 -11   15.25    2.75   0
   6   3  -5   66.34    3.50   0
   6   4  -2    3.66    2.86   0
   6   6   2    5.06    2.61   0
   6   7   3    0.88    2.55   0
   6   8   4   -0.46    2.54   0
   7   4  -8   23.66    4.06   0
   7   4  -7   -0.48    2.89   0
   7   6  -2    7.52    3.78   0
  -8   2  -9   15.38    3.96   0
  -8   2  -8   20.39    3.85   0
  -8   3  -2   -0.45    3.12   0
  -8   4   2    8.41    3.92   0
  -8   5   4    3.00    5.33   0
  -7   1 -12    0.99    2.80   0
  -7   1 -11   -0.34    2.80   0
  -7   1 -10   -2.96    2.89   0
  -7   1  -9    5.64    3.05   0
  -7   1  -8    1.81    2.70   0
  -7   2  -1    8.39    3.44   0
  -6   1  -2    8.02    2.16   0
  -6   5   8   -2.10    2.87   0
  -5   0  -4   25.96    2.24   0
  -5   1   1   29.96    2.37   0
  -5   2   4   31.47    2.84   0
  -5   4   8   70.08    3.38   0
  -5   8  12    2.24    4.31   0
  -4   8  13    7.40    4.14   0
  -3  -1  -6  111.16    1.20   0
  -3   0   0  267.06    2.30   0
  -3   3   8    1.77    2.39   0
  -2   5  11    3.45    2.28   0
  -2   9  14    2.23    3.53   0
  -1   6  12    1.40    2.19   0
   0  -1 -18   12.23    1.93   0
   0   8  13    3.17    1.92   0
   1  -1 -16   16.87    1.99   0
   2   0 -21    0.02    3.30   0
   2   0  -3   -1.22    0.99   0
   3   0 -18   25.94    3.45   0
   4   1 -21   -0.08    3.23   0
   4   3   2    4.50    1.58   0
   4   4   4   13.40    1.40   0
   5   5   3   36.66    2.50   0
   6   3  -6   77.60    3.65   0
   7   4  -9   -1.74    4.57   0
   7   5  -5   -2.79    4.17   0
   7   7  -1    0.33    3.93   0
  -8   2  -7    9.10    4.03   0
  -8   2  -6    3.47    3.85   0
  -8   3  -1   11.55    3.17   0
  -7   1 -13   -0.72    2.74   0
  -7   1  -7    3.41    2.71   0
  -7   1  -6    7.89    3.02   0
  -7   2   0   31.17    3.47   0
  -7   3   3    7.78    3.80   0
  -7   4   5   14.69    3.15   0
  -7   5   7    8.15    4.49   0
  -7   6   8    2.61    3.74   0
  -6   3   5   64.99    3.09   0
  -6   4   7    3.44    3.41   0
  -6   6  10    0.33    4.31   0
  -5   0  -3   -0.31    1.99   0
  -5   6  11    3.42    4.02   0
  -4  -1 -11    9.09    0.99   0
  -4  -1 -10    1.36    1.08   0
  -4   0  -1    0.33    1.70   0
  -4   1   3   73.65    2.36   0
  -3   6  12    0.16    2.15   0
  -3   7  13    1.89    3.21   0
  -2   7  13   30.05    2.86   0
  -1   5  11   13.31    1.85   0
  -1   9  14   -0.78    2.79   0
   0   0 -23    2.47    2.81   0
   1  -1 -15   46.54    2.25   0
   1  -1  -8   64.72    1.53   0
   1   0 -22   31.53    3.16   0
   3   0 -17   -1.41    3.35   0
   3   0  -7   -0.29    1.86   0
   3   1 -23    3.50    4.31   0
   3   3   4   42.28    1.11   0
   4   1 -20   -1.52    3.88   0
   4   1  -5  110.15    2.15   0
   5   2 -20    0.84    5.01   0
   5   2  -5  144.83    2.69   0
   6   4  -3    8.37    3.40   0
   7   4 -15   -0.39    5.51   0
   7   4 -13    3.16    5.03   0
   7   4 -12    4.30    4.81   0
   7   4 -11    5.18    4.17   0
   7   5  -6    7.24    4.36   0
  -8   3   0   19.04    4.08   0
  -8   4   3   22.70    4.13   0
  -8   5   5    2.89    4.87   0
  -7   1  -5   45.11    3.38   0
  -6   0 -12    2.10    2.13   0
  -6   0 -11    0.42    1.95   0
  -6   0 -10    4.68    2.02   0
  -6   0  -9   -0.18    2.00   0
  -6   0  -8   35.49    2.19   0
  -6   2   3    1.43    2.79   0
  -6   5   9   21.45    4.17   0
  -6   7  11    1.16    4.04   0
  -5   5  10   13.51    2.76   0
  -5   7  12    1.87    3.30   0
  -5   8  13    1.03    4.47   0
  -4  -1 -12    2.91    0.87   0
  -4  -1  -9   17.75    1.21   0
  -4   2   6    7.27    2.15   0
  -4   5  11   78.68    3.70   0
  -4   6  12   -1.07    3.66   0
  -3   1   4   22.47    1.98   0
  -3   4  10    2.02    2.48   0
  -2  -1 -17   58.51    1.37   0
  -1   4  10    0.65    1.60   0
  -1   7  13   -0.95    2.06   0
   0  -1 -17    3.01    1.74   0
   1  -1 -14    0.90    1.95   0
   1   3   7  199.81    0.88   0
   1   6  11   58.22    1.28   0
   1   9  13    0.86    1.77   0
   2   0 -20    5.27    3.23   0
   3   0 -16  102.81    3.79   0
   3   0  -8   30.63    2.17   0
   3   1 -22    2.18    4.76   0
   3   1  -2   35.28    1.64   0
   4   1 -19    6.19    2.74   0
   4   1 -18    5.00    3.53   0
   4   1  -6    5.17    2.29   0
   5   2 -19   -2.51    4.71   0
   5   2  -6    1.77    2.57   0
   5   6   4    2.42    2.15   0
   5   8   6   -1.08    2.13   0
   6   3 -18    8.29    4.61   0
   6   3 -17    4.83    4.59   0
   6   3  -8    9.29    3.04   0
   6   6   1   -0.20    2.67   0
   6   8   3   -1.17    3.34   0
   7   5  -7   11.61    4.59   0
   7   6  -4   -1.59    4.38   0
   7   7  -2   -0.77    4.26   0
  -8   2  -4    1.84    2.81   0
  -8   2  -3    4.17    3.84   0
  -8   3   1   20.08    4.48   0
  -8   4   4    6.48    4.33   0
  -8   5   6    7.18    4.73   0
  -7   1  -4    0.04    3.04   0
  -7   3   4    1.34    3.59   0
  -7   4   6    6.17    3.24   0
  -7   5   8    5.01    4.60   0
  -7   6   9   10.34    3.77   0
  -6   0 -13    0.58    2.00   0
  -6   0  -7    0.17    2.05   0
  -6   0  -6    7.49    2.06   0
  -6   1   0   -1.10    2.66   0
  -6   3   6   76.23    3.99   0
  -6   4   8  124.36    4.46   0
  -5   0 -18    4.93    1.30   0
  -5   0  -2   36.54    2.49   0
  -4  -1  -8    0.20    1.22   0
  -4   4  10   56.30    3.05   0
  -3  -1  -5  259.56    1.71   0
  -3   8  14   -0.17    3.89   0
  -2   0   1   -1.82    0.89   0
  -2   8  14   36.68    2.99   0
   0  -1 -16   11.98    1.99   0
   0   0 -22   56.54    3.07   0
   0   2   6   74.46    1.10   0
   0   3   8   11.44    1.08   0
   1  -1 -13  165.22    2.45   0
   1  -1 -10    1.86    1.57   0
   1   0 -21   -1.29    3.18   0
   1   5  10    1.18    0.85   0
   2   0 -19   -2.95    3.28   0
   2   0  -4   50.48    1.63   0
   3   0 -15   -1.17    2.12   0
   3   0 -14  276.73    4.09   0
   3   0 -13    3.88    2.74   0
   3   0 -12   39.01    2.61   0
   3   0 -11   -2.03    2.04   0
   3   0 -10    1.43    2.20   0
   3   0  -9    0.83    1.44   0
   4   1 -17    0.45    3.58   0
   4   2 -22   10.14    4.34   0
   5   2 -18   17.85    4.21   0
   5   2  -7   48.55    3.22   0
   5   7   5    5.14    2.22   0
   6   3 -16    1.19    4.47   0
   6   3 -15   18.51    4.41   0
   6   3 -14    1.33    4.28   0
   6   3 -13    0.62    4.10   0
   6   3 -12    7.59    4.03   0
   6   3 -11    3.48    3.54   0
   6   3 -10   13.75    3.81   0
   6   3  -9   22.41    2.75   0
   6   4  -4  170.42    3.97   0
   6   7   2   -1.05    2.78   0
   7   5  -8    7.27    4.40   0
   7   6  -5   10.27    4.31   0
  -8   2  -2    5.17    4.29   0
  -8   3   2   30.51    4.63   0
  -7   1  -3    2.69    2.94   0
  -7   2   2    4.70    3.31   0
  -7   4   7    2.50    4.13   0
  -6   0 -14    0.96    2.05   0
  -6   0  -5    0.51    2.27   0
  -6   1   1   13.74    2.76   0
  -6   2   4   13.24    2.98   0
  -6   5  10   10.59    4.15   0
  -6   6  11   -4.15    4.75   0
  -5   5  11    6.54    3.43   0
  -5   6  12   -1.62    3.91   0
  -5   7  13    0.73    4.13   0
  -4  -1 -13   13.55    0.91   0
  -4  -1  -7   91.15    1.71   0
  -4   0   0    8.99    1.40   0
  -4   1   4    0.09    2.07   0
  -4   8  14    3.36    4.42   0
  -3   0   1   -0.02    1.47   0
  -3   2   7   27.24    2.16   0
  -3   3   9   19.52    2.47   0
  -2  -1  -4   -0.52    0.68   0
  -2   0 -22   -0.37    2.06   0
  -1   0 -22    3.90    2.50   0
  -1   8  14    5.32    2.17   0
   0   5  11    1.77    1.45   0
   0   6  12    6.04    1.58   0
   0   9  14   13.83    2.50   0
   1   7  12   -1.33    1.29   0
   2   0 -18  479.52    5.23   0
   2   1 -23    8.12    4.34   0
   3   1 -21    2.04    3.02   0
   4   1 -16   33.04    3.42   0
   4   1  -8   46.43    2.57   0
   4   2  -2  107.78    2.12   0
   4   8   8   -0.07    1.44   0
   5   2 -16   24.76    4.18   0
   5   2 -15   36.91    3.84   0
   5   2  -8   16.56    2.29   0
   5   4   0    2.43    2.36   0
   5   5   2    1.73    2.11   0
   6   4  -5   -4.47    3.57   0
   6   5  -2    1.03    3.28   0
   6   6   0    6.75    2.79   0
   7   5 -13    5.27    5.42   0
   7   5 -12    4.68    5.17   0
   7   5 -11   15.26    5.00   0
   7   5 -10   13.38    4.61   0
   7   6  -6    7.83    4.18   0
   7   7  -3    1.49    4.19   0
  -8   4   5   12.34    4.54   0
  -8   5   7   -0.20    5.24   0
  -7   1  -2    0.84    3.26   0
  -7   3   5    0.18    2.80   0
  -7   5   9   17.25    4.68   0
  -7   6  10    9.01    3.68   0
  -6   0  -4   17.49    2.42   0
  -6   4   9    6.02    3.76   0
  -5   0  -1   -0.74    2.40   0
  -5   1   3    7.73    1.79   0
  -5   2   6    0.76    2.87   0
  -5   3   8   57.84    2.63   0
  -5   4  10    1.65    3.08   0
  -4   3   9   99.26    2.99   0
  -4   6  13    4.42    3.49   0
  -3   0 -21   -1.16    1.63   0
  -3   7  14    2.22    3.31   0
  -1   0   1    0.77    0.65   0
   0  -1 -15    7.74    1.54   0
   0   7  13    0.51    1.78   0
   1   0 -20  274.53    4.29   0
   2   0  -5   -1.32    1.49   0
   3   1 -20   -1.00    3.96   0
   3   5   7   16.17    0.93   0
   4   1 -14   14.75    3.07   0
   4   1 -13   15.63    2.84   0
   4   1 -12   12.06    2.88   0
   4   2 -21    2.03    4.00   0
   4   4   3    4.28    1.49   0
   5   2 -14   15.63    2.70   0
   5   2 -13   87.67    3.95   0
   5   2 -11   69.61    3.55   0
   5   2 -10    1.02    2.44   0
   5   3 -20   -2.43    4.72   0
   6   4  -6   84.26    4.18   0
   6   7   1   -0.05    2.79   0
   7   7  -4   -2.99    5.00   0
  -8   2   0    5.62    4.14   0
  -8   3   3    0.23    3.19   0
  -7   1  -1   68.56    3.67   0
  -7   2   3    9.78    3.35   0
  -7   3   6    1.09    3.51   0
  -7   4   8   23.73    4.21   0
  -6   0 -15    1.12    2.04   0
  -6   0  -3   -1.80    2.27   0
  -6   2   5   16.41    3.17   0
  -6   6  12    2.82    4.27   0
  -4  -1  -6    0.04    1.19   0
  -4   0   1    0.08    1.82   0
  -4   5  12   27.13    2.82   0
  -4   7  14    2.52    3.93   0
  -3   4  11   61.90    3.13   0
  -2  -1 -16   14.54    1.10   0
  -2   4  11    1.33    2.32   0
  -1   3   9   42.26    1.66   0
  -1   6  13   -0.23    2.22   0
   0  -1 -14   39.75    1.69   0
   0   0 -21   -0.32    2.52   0
   1   0  -2 3203.48    4.41   0
   2   0 -17   -2.16    2.16   0
   2   1 -22    7.45    3.97   0
   2   1   0  430.77    2.14   0
   3   1 -19   25.09    3.89   0
   4   2 -20    4.31    4.01   0
   4   2  -3  361.91    3.38   0
   4   7   7    5.63    1.59   0
   5   3 -19    1.11    4.79   0
   5   3  -4    1.85    1.94   0
   5   4  -1   33.56    2.51   0
   5   6   3    0.35    2.28   0
   6   4 -17    9.51    4.99   0
   6   4 -16    3.17    4.85   0
   6   4  -7    1.34    3.55   0
   6   5  -3   47.13    3.46   0
   6   6  -1   -0.47    3.25   0
   6   8   2   18.93    3.11   0
   7   6 -10    9.12    5.41   0
   7   6  -9    7.60    5.32   0
   7   6  -8    0.49    4.42   0
   7   7  -5    2.77    4.70   0
  -8   1 -10   -0.15    3.69   0
  -8   1  -9   15.19    3.49   0
  -8   2   1    0.32    3.83   0
  -8   3   4    1.02    4.31   0
  -8   4   6   13.23    3.84   0
  -8   5   8   17.19    5.25   0
  -7   1   0   17.73    3.42   0
  -7   5  10   12.51    4.45   0
  -6   3   8    5.68    3.65   0
  -6   5  11   13.43    4.18   0
  -5   0   0   60.60    2.64   0
  -5   1   4    0.23    2.58   0
  -5   5  12    5.84    3.56   0
  -5   6  13    4.45    4.24   0
  -4  -1 -14    1.08    0.73   0
  -4  -1  -5  132.06    1.86   0
  -4   1   5  122.03    2.77   0
  -4   4  11    8.53    2.12   0
  -4   8  15   12.97    4.68   0
  -3   0   2   43.45    1.77   0
  -2   8  15   12.90    3.15   0
  -1   5  12   48.68    2.08   0
  -1   9  15    3.50    2.84   0
   0  -1 -13    4.23    1.43   0
   0   4  10   -2.31    1.27   0
   1   0 -19    2.60    2.53   0
   1   1 -23   16.38    3.86   0
   2   0 -16  378.21    4.01   0
   2   0  -6   -0.00    1.54   0
   2   1 -21   22.60    3.46   0
   2   2   3   -0.26    0.81   0
   3   1 -18   48.13    3.90   0
   4   2 -19   -2.10    3.95   0
   4   3   0  173.57    2.72   0
   5   3 -18    2.14    4.34   0
   5   3  -5   -0.17    2.41   0
   5   5   1    0.08    2.04   0
   5   7   4    0.02    2.31   0
   5   8   5    3.87    2.35   0
   6   4 -15   -1.59    3.34   0
   6   4 -14   14.78    4.80   0
   6   4 -13    5.09    4.53   0
   6   4 -12    4.53    4.10   0
   6   4 -10   12.88    4.36   0
   6   4  -9    1.98    3.52   0
   6   5  -4   29.79    3.79   0
   7   6 -11    0.92    4.16   0
   7   7  -6    1.41    4.45   0
  -8   1  -5    2.53    3.62   0
  -8   1  -4   -0.26    3.01   0
  -8   4   7   25.58    5.57   0
  -7   2   4    7.30    2.67   0
  -7   3   7    3.90    4.18   0
  -7   4   9    3.75    4.05   0
  -6   0  -2   21.42    2.58   0
  -6   1   3   -0.20    2.72   0
  -6   2   6   11.33    3.37   0
  -6   4  10    7.45    3.69   0
  -5   2   7   45.05    2.36   0
  -5   4  11   20.17    3.85   0
  -2   0   2  881.15    3.14   0
  -1   0 -21    0.14    2.04   0
  -1   7  14   21.09    2.10   0
   0  -1 -12   21.60    1.35   0
   0  -1  -8    1.74    0.80   0
   0   0 -20    1.02    2.29   0
   0   8  14    5.66    2.04   0
   1   0 -18   -0.40    2.82   0
   1   8  13    2.51    1.41   0
   2   0 -15    1.66    1.97   0
   2   0 -14    3.08    2.52   0
   2   0  -7   -1.64    1.55   0
   3   1 -17   19.61    3.45   0
   3   2 -22   -2.14    3.98   0
   3   6   8   78.70    1.16   0
   3   7   9    0.26    0.96   0
   4   2 -18    3.58    3.70   0
   4   2  -4   16.67    1.58   0
   5   3 -17   25.03    3.37   0
   5   3 -16    2.41    4.25   0
   5   3  -6  191.88    3.63   0
   6   5  -5    4.99    3.67   0
   6   6  -2   10.14    3.70   0
   6   7   0    9.52    3.13   0
   6   8   1   10.34    3.33   0
   7   7  -8    3.69    5.47   0
   7   7  -7    0.42    3.82   0
  -9   2  -2    3.76    4.28   0
  -8   1  -3   13.34    3.65   0
  -8   2   2    1.31    3.19   0
  -7   0 -11   -2.33    2.61   0
  -7   0 -10    2.38    2.40   0
  -7   0  -9    1.15    2.55   0
  -7   0  -8    6.96    2.77   0
  -7   0  -7   -0.82    2.60   0
  -7   0  -6    1.61    2.53   0
  -7   1   1    4.07    2.44   0
  -7   2   5    7.31    3.55   0
  -7   5  11   14.96    4.66   0
  -6   0 -16    1.14    1.88   0
  -6   0  -1    1.89    2.84   0
  -6   5  12    1.49    4.75   0
  -6   6  13   -1.23    4.73   0
  -5  -1 -10    4.89    1.42   0
  -5  -1  -9    5.18    1.49   0
  -5  -1  -8   11.94    1.64   0
  -5   0   1   -1.24    2.33   0
  -4   0   2   87.66    1.86   0
  -4   2   8    0.78    1.78   0
  -4   3  10  475.99    4.42   0
  -4   5  13    9.36    3.63   0
  -4   7  15    8.89    3.71   0
  -3   5  13    5.00    2.78   0
  -3   6  14    3.78    2.94   0
  -2   2   8  235.92    2.71   0
  -2   3  10  143.62    2.85   0
  -2   6  14   53.53    2.94   0
  -1   4  11   76.54    2.05   0
   0  -1 -11    6.21    1.23   0
   0  -1 -10   45.23    1.30   0
   0  -1  -9  119.27    1.41   0
   1   1 -22    4.89    3.54   0
   1   1   2  277.74    0.89   0
   1   4   9    1.76    0.71   0
   2   0 -13   -1.11    2.46   0
   2   0 -12   57.69    2.64   0
   2   0  -8  353.26    2.91   0
   2   1 -20    6.65    3.64   0
   3   1  -5 1151.81    4.93   0
   3   2 -21   21.21    4.50   0
   3   2   0  108.65    1.51   0
   3   4   5   13.72    1.18   0
   4   2 -17   -0.46    2.71   0
   4   2 -16    6.16    3.42   0
   4   2  -5   37.90    2.25   0
   4   3 -21    2.09    4.83   0
   4   4   2   11.60    1.82   0
   4   5   4   19.41    1.87   0
   4   9   8   26.51    1.95   0
   5   3 -15    9.25    3.67   0
   5   3 -14    2.46    3.92   0
   5   3  -8   60.23    3.52   0
   5   3  -7  184.00    3.27   0
   6   5 -16   -2.38    4.87   0
   6   5  -6    5.20    3.70   0
   6   6  -3   51.15    3.92   0
   6   7  -1    0.25    3.86   0
  -9   2  -1    1.59    4.46   0
  -9   3   3    1.92    5.34   0
  -8   1  -2    0.26    3.61   0
  -8   2   3   -0.21    4.32   0
  -8   3   6    2.28    4.35   0
  -8   4   8    8.89    4.95   0
  -7   0 -12   -0.02    2.59   0
  -7   0  -5    2.18    2.50   0
  -7   0  -4  133.17    3.58   0
  -7   1   2   22.08    3.70   0
  -7   3   8    5.51    4.37   0
  -6   0   0   33.31    2.79   0
  -6   4  11    4.15    4.06   0
  -5  -1 -11   10.18    1.44   0
  -5  -1  -7   13.93    1.55   0
  -5  -1  -6    7.57    1.65   0
  -5   2   8   16.81    3.06   0
  -5   3  10   22.56    2.99   0
  -5   5  13    3.07    3.99   0
  -5   6  14    2.15    4.49   0
  -5   7  15   13.32    4.43   0
  -4   4  12   14.10    3.25   0
  -3   1   6  107.78    2.02   0
  -3   4  12   11.77    2.90   0
  -2  -1 -15   30.07    1.09   0
  -2   5  13    1.06    2.36   0
  -2   7  15    1.56    3.07   0
  -1   8  15    3.98    2.22   0
   0   0 -19    0.82    2.57   0
   0   1 -23    8.42    3.61   0
   1   0 -17    0.64    2.44   0
   2   0 -11    0.66    2.08   0
   2   0 -10    6.42    1.91   0
   2   0  -9    0.71    1.28   0
   2   2 -23   -1.78    4.47   0
   3   1 -15  283.59    4.38   0
   3   2 -20   -5.57    4.21   0
   4   2 -15   97.41    3.83   0
   4   2  -6    4.52    2.23   0
   4   3 -20    4.13    4.48   0
   4   3  -1  292.02    3.41   0
   5   3 -13   69.51    3.14   0
   5   3 -11    5.46    3.69   0
   5   3 -10   19.24    3.67   0
   5   3  -9    1.63    2.44   0
   5   4 -19    0.75    4.24   0
   5   4  -3  185.62    3.81   0
   5   5   0    0.77    2.47   0
   5   6   2    2.91    2.20   0
   5   9   5    6.04    2.65   0
   6   5 -15    5.19    4.60   0
   6   5 -14    5.72    5.12   0
   6   5 -13   27.66    4.43   0
   6   5  -8   -1.62    4.05   0
   6   5  -7   21.02    2.93   0
   6   8   0   51.27    4.20   0
  -9   2   0    2.71    4.77   0
  -8   1  -1   16.11    3.80   0
  -8   2   4    0.53    3.88   0
  -7   0  -3   -2.08    3.09   0
  -7   1   3   44.91    3.59   0
  -7   2   6    4.81    3.76   0
  -7   4  10   -2.35    3.23   0
  -5  -1 -12   -0.55    1.35   0
  -5  -1  -5   -0.65    1.80   0
  -5   0   2    8.32    2.25   0
  -5   4  12    0.73    3.54   0
  -4  -1  -3   13.28    1.56   0
  -4   0   3    0.23    2.01   0
  -3   0   3    1.13    1.73   0
  -3   8  16    0.97    3.75   0
  -2   4  12   -0.02    2.28   0
  -1   0 -20   12.65    2.13   0
   1   1 -21  135.49    4.00   0
   2   1 -19   -2.65    2.69   0
   3   1 -13  486.42    4.65   0
   4   2 -14   37.67    2.42   0
   4   2 -13    0.65    3.04   0
   4   2  -8    0.02    2.45   0
   4   3 -19    5.84    4.19   0
   5   4 -18   -1.80    3.46   0
   5   4 -17    2.90    4.20   0
   5   4  -4   65.61    3.29   0
   5   7   3    5.57    2.22   0
   5   8   4    1.17    2.51   0
   6   5 -11   14.39    3.37   0
   6   5 -10   13.81    3.38   0
   6   6  -4    8.40    3.03   0
  -8   1   0    0.70    2.70   0
  -8   4   9    1.68    3.88   0
  -7   0 -13   -0.50    2.55   0
  -7   0  -2   98.65    3.80   0
  -7   3   9    3.05    4.33   0
  -6   0   1    0.11    2.82   0
  -6   1   5    3.09    2.89   0
  -6   3  10   11.25    3.74   0
  -6   5  13   27.82    4.42   0
  -6   6  14    3.67    3.74   0
  -5  -1  -4   22.97    2.02   0
  -5   1   6   21.84    2.06   0
  -4  -1  -2  171.89    2.38   0
  -4   2   9   11.09    1.92   0
  -4   3  11   48.22    3.24   0
  -4   5  14    0.17    3.51   0
  -4   6  15   10.25    3.62   0
  -3  -1  -2   60.43    1.46   0
  -3   0 -20   23.92    2.00   0
  -3   2   9   86.51    2.53   0
  -2   8  16    6.30    3.40   0
   0   6  13    2.02    1.49   0
   0   9  15    2.31    2.19   0
   1   0 -16  397.11    3.87   0
   1   0  -3    0.71    0.80   0
   2   1 -18    0.04    3.27   0
   2   2 -22    1.79    4.22   0
   3   1 -12   52.17    2.14   0
   3   1 -10  101.96    2.75   0
   3   1  -9  265.13    3.30   0
   3   2 -19    1.06    3.32   0
   3   2  -1    6.37    1.50   0
   3   3 -22   10.59    4.51   0
   4   2 -11  217.01    3.48   0
   4   2  -9   12.24    1.97   0
   4   3 -18   -1.68    3.99   0
   4   3  -2   12.69    2.35   0
   4   6   5    0.04    1.70   0
   4   8   7    4.88    1.95   0
   5   4  -5   31.32    3.00   0
   5   6   1   23.37    2.37   0
   6   6 -15    3.12    5.11   0
   6   6  -5    2.00    2.87   0
   6   7  -3   36.96    3.75   0
   6   8  -1   10.62    3.99   0
  -8   1   1    5.39    2.70   0
  -8   2   5    2.47    3.99   0
  -8   3   8   -1.62    4.90   0
  -8   4  10    3.60    5.16   0
  -7   0 -14    6.35    2.84   0
  -7   0  -1    5.15    3.36   0
  -7   1   4    3.16    3.31   0
  -7   4  11    7.44    3.48   0
  -6   4  12    2.09    3.19   0
  -5  -1  -3   47.34    2.38   0
  -5   0   3   -1.46    2.28   0
  -5   3  11    5.49    3.10   0
  -5   5  14    2.52    3.91   0
  -5   6  15   17.29    4.69   0
  -4   1   7    2.33    2.29   0
  -4   4  13    7.79    3.60   0
  -4   7  16    4.89    4.24   0
  -3   5  14   10.05    2.97   0
  -3   6  15   -1.59    3.07   0
  -3   7  16    2.15    3.44   0
  -2   0   3    0.19    1.03   0
  -1   2   8   47.79    1.49   0
  -1   3  10    3.09    1.48   0
  -1   5  13    1.81    1.74   0
  -1   6  14   14.32    1.99   0
   0   0 -18    1.66    2.14   0
   0   1 -22    4.69    3.09   0
   0   1   4   95.07    0.83   0
   0   5  12    2.51    1.35   0
   0   7  14   -0.80    1.73   0
   1   0 -15    0.56    2.41   0
   1   1 -20   11.39    3.05   0
   2   1 -17  381.69    4.82   0
   3   2 -18   -1.18    3.56   0
   3   9  10   29.90    1.39   0
   4   3 -17   29.63    4.07   0
   4   4 -21   -0.59    4.69   0
   4   4   1   43.21    2.06   0
   4   7   6    0.90    1.91   0
   5   4 -15   12.54    4.10   0
   5   4 -14   -0.62    4.09   0
   5   4  -6   67.61    3.50   0
   6   6 -13    2.67    5.22   0
   6   6 -12    0.37    4.39   0
   6   6  -9    4.42    4.62   0
   6   6  -8   11.88    4.59   0
   6   6  -7    1.83    3.91   0
   6   7  -4    6.30    4.09   0
   6   8  -2    0.88    3.78   0
  -9   1  -3    1.88    4.81   0
  -9   2   3    3.22    5.50   0
  -8   0  -7   -0.57    3.51   0
  -8   1   2    0.74    3.56   0
  -8   2   6   13.74    4.43   0
  -7   0   0   33.19    3.44   0
  -7   3  10    9.20    4.32   0
  -7   5  13    7.93    5.09   0
  -6  -1  -8   10.04    2.17   0
  -6  -1  -6    7.68    2.33   0
  -6   0   2  121.91    2.91   0
  -6   2   9   16.62    3.54   0
  -5  -1 -13    8.68    1.38   0
  -5  -1  -2   59.77    2.35   0
  -5   1   7   41.67    3.11   0
  -5   4  13    2.45    3.63   0
  -4  -1  -1  236.85    2.70   0
  -4   0   4    5.81    2.13   0
  -3   0   4 2321.60    6.54   0
  -2  -1 -14   13.97    1.02   0
  -2  -1  -2 1951.85    3.65   0
  -2   3  11   19.43    2.41   0
  -2   6  15   13.67    2.89   0
  -1   0 -19    3.25    1.99   0
  -1   0   2 3270.77    4.48   0
  -1   7  15    0.92    2.02   0
   0   3   9  132.33    1.42   0
   1   0 -14  133.23    2.93   0
   1   2 -23   -0.92    4.18   0
   2   1  -2  357.10    2.36   0
   2   2 -21   -0.39    2.74   0
   2   3   5  248.02    1.21   0
   3   2 -17   -2.12    3.48   0
   3   3 -21   -2.35    3.97   0
   3   3   2   20.66    1.32   0
   4   3 -16   25.69    3.83   0
   4   3  -3   12.52    1.76   0
   4   4 -20   28.79    5.42   0
   4   5   3   18.95    1.75   0
   5   4 -13    3.79    2.99   0
   5   4 -12   -0.94    3.73   0
   5   4 -11   23.47    3.83   0
   5   4 -10    3.59    3.57   0
   5   4  -9    6.74    3.44   0
   5   4  -7  108.53    2.96   0
   5   5  -2   82.58    2.71   0
   5   8   3    1.41    2.87   0
   5   9   4   -0.33    2.74   0
   6   6 -11   -3.70    3.41   0
   6   6 -10    0.20    3.55   0
   6   9  -1    0.29    4.00   0
  -9   1  -2    4.82    4.36   0
  -9   1  -1    2.33    4.26   0
  -9   2   4   -0.12    5.37   0
  -8   0  -9   -0.36    3.23   0
  -8   0  -8    3.00    3.24   0
  -8   0  -6    6.20    3.42   0
  -8   0  -5   -1.52    3.70   0
  -8   0  -4   19.08    3.77   0
  -8   1   3   13.09    4.17   0
  -8   3   9   19.40    5.51   0
  -8   4  11    1.79    5.73   0
  -7   0   1    2.55    3.30   0
  -7   1   5   72.55    3.14   0
  -7   2   8   13.04    3.09   0
  -7   4  12    2.54    4.38   0
  -6  -1 -10    2.21    1.91   0
  -6  -1  -5   63.46    2.57   0
  -6  -1  -4    4.65    2.42   0
  -6   0   3    1.43    2.61   0
  -6   4  13    7.97    4.68   0
  -5   0   4   24.21    2.61   0
  -5   2  10    2.98    2.99   0
  -4   3  12   -0.13    2.95   0
  -2   7  16    3.36    2.90   0
  -1   4  12   22.77    1.79   0
   0   0 -17   -0.81    2.25   0
   0   1 -21    1.49    3.11   0
   0   2   7   69.77    1.12   0
   1   0 -13   -0.29    2.26   0
   1   0  -4   43.70    1.32   0
   1   1 -19    5.69    2.96   0
   1   9  14    1.47    1.39   0
   2   1 -16  106.06    2.91   0
   2   2 -20    5.79    3.71   0
   2   3 -23   -2.10    4.81   0
   2   4   7  272.60    1.07   0
   3   2 -16   21.63    3.63   0
   3   2  -2  158.99    1.90   0
   3   3 -20   -1.44    4.33   0
   4   3 -15   37.29    3.78   0
   4   3  -4   14.31    2.28   0
   4   4 -19   12.97    4.77   0
   4   4   0    0.65    2.26   0
   5   5 -17   12.55    4.02   0
   5   5 -16    1.38    4.92   0
   5   5  -3   42.30    3.57   0
   5   6   0   12.67    2.62   0
   6   7  -7    5.01    4.85   0
   6   8  -4    9.37    4.44   0
   6   8  -3   14.33    3.36   0
  -9   1   0    1.36    4.47   0
  -9   2   5   -1.27    4.97   0
  -8   0 -10   -1.78    3.02   0
  -8   0  -3   -3.72    3.07   0
  -8   0  -2   11.10    3.59   0
  -8   2   7   10.15    4.22   0
  -7   0   2    4.15    3.24   0
  -7   1   6    1.68    3.65   0
  -6  -1 -11    7.11    2.01   0
  -6   1   7   -2.06    2.31   0
  -5  -1  -1   57.75    2.60   0
  -5   3  12   46.29    3.09   0
  -5   5  15    8.67    4.59   0
  -5   6  16   11.10    4.79   0
  -4  -1   0  510.11    3.57   0
  -4   5  15    1.28    3.54   0
  -4   6  16    0.15    3.58   0
  -4   7  17    6.35    4.75   0
  -3   3  12    5.58    2.79   0
  -2   1   7  691.76    3.48   0
  -2   4  13    3.75    2.27   0
  -1   8  16   24.26    2.60   0
   0   4  11   23.63    1.36   0
   1   0 -12  115.59    2.53   0
   1   2 -22   10.73    4.06   0
   1   6  12    1.03    0.96   0
   2   1 -15  155.90    3.78   0
   3   2 -15   15.36    3.16   0
   3   4   4  254.57    2.15   0
   3   5   6    2.40    1.17   0
   4   3 -14   19.96    2.63   0
   4   3 -13   30.35    3.60   0
   4   3  -5   71.05    2.73   0
   4   4 -18    1.90    4.55   0
   5   5 -15    5.41    4.67   0
   5   6  -1   -0.08    2.91   0
   6   7 -12    4.70    3.56   0
   6   7 -11    0.77    4.03   0
   6   7 -10   -2.47    5.05   0
   6   7  -9   -2.02    4.58   0
   6   7  -8    1.93    3.47   0
   6   8  -5    5.11    4.87   0
  -9   1   1    4.94    4.21   0
  -8   0  -1    1.08    3.79   0
  -8   2   8    5.16    4.18   0
  -8   3  10   17.22    5.03   0
  -7   2   9   12.56    3.13   0
  -7   4  13    8.03    5.01   0
  -6  -1  -2    8.13    2.50   0
  -6   0   4    3.84    2.67   0
  -6   3  12    4.26    3.17   0
  -6   5  15    2.63    4.77   0
  -5  -1   0    1.05    2.42   0
  -5   0   5   -1.79    2.67   0
  -5   1   8   44.31    2.38   0
  -5   4  14    1.88    3.45   0
  -4   0 -19   -0.03    1.43   0
  -4   0   5    1.22    1.60   0
  -4   4  14    7.17    2.66   0
  -3   0   5   -2.02    1.83   0
  -3   1   8   33.64    2.22   0
  -3   5  15    9.86    2.84   0
  -3   6  16   -1.28    3.04   0
  -3   7  17    7.56    3.75   0
  -2   0   4   51.19    1.72   0
  -1   0 -18   33.10    2.05   0
   0   0 -16    4.71    2.00   0
   0   2 -23   18.39    3.50   0
   0   8  15    0.68    1.84   0
   1   0 -11   -1.38    1.95   0
   1   0  -5   -0.72    1.23   0
   1   1 -18   10.74    2.87   0
   2   1 -14   17.69    2.69   0
   2   1  -3  278.47    2.30   0
   2   2 -19    8.45    3.72   0
   2   3 -22    1.86    4.15   0
   3   2 -14  140.36    3.65   0
   4   3 -12    1.35    2.48   0
   4   3 -11   50.48    3.37   0
   4   3 -10  479.12    5.09   0
   4   3  -8    7.19    2.72   0
   4   3  -7  110.21    3.30   0
   4   3  -6   14.14    1.86   0
   4   4 -17    2.33    4.06   0
   4   5 -20   -0.52    5.16   0
   4   5   2    3.41    1.92   0
   5   5 -14    1.62    3.39   0
   5   5 -13    5.86    4.43   0
   5   5  -6   23.03    3.49   0
   5   5  -5    1.21    3.06   0
   5   6 -17   -0.74    5.25   0
   5   8   2    0.99    2.93   0
   5   9   3    0.17    3.20   0
   6   8  -9   -0.52    5.54   0
   6   8  -8    3.18    5.05   0
   6   8  -7    3.44    5.14   0
   6   8  -6    4.56    4.80   0
  -9   1   2    2.27    4.31   0
  -9   2   6    1.29    3.82   0
  -8   0   0   59.29    4.16   0
  -8   1   5   -1.58    3.28   0
  -7   0   3    1.10    2.64   0
  -7   1   7   19.16    3.83   0
  -7   2  10    1.69    4.26   0
  -7   3  12    9.92    4.35   0
  -6  -1 -12    5.50    1.78   0
  -6  -1  -1  203.34    3.61   0
  -6   4  14    8.08    3.53   0
  -5   2  11   68.32    3.52   0
  -5   3  13   67.32    4.05   0
  -4  -1   1 1389.76    5.55   0
  -4   3  13   28.38    3.42   0
  -3   0 -19    0.98    1.81   0
  -3   4  14    1.33    2.76   0
  -2  -1  -1 1279.49    3.25   0
  -2   1 -22    0.50    2.64   0
  -2   2  10    6.88    2.35   0
  -2   3  12    0.89    2.16   0
   0   1 -20    0.33    2.71   0
   1   0 -10   76.15    1.87   0
   1   0  -6  365.35    2.32   0
   1   2 -21   70.75    4.23   0
   1   7  13    2.96    1.06   0
   2   1 -13    0.26    2.56   0
   2   2 -18   63.21    3.73   0
   3   3 -18    2.18    3.47   0
   3   4 -21   -1.39    3.50   0
   4   3  -9   94.85    2.75   0
   4   5 -19    5.28    4.96   0
   4   7   5    2.95    2.12   0
   4   8   6    8.24    2.19   0
   5   5 -12    4.20    3.01   0
   5   5 -10   12.14    3.84   0
   5   5  -8  136.62    4.28   0
   5   5  -7  171.14    4.27   0
   5   6 -16    3.78    4.83   0
   5   6  -2   45.74    3.29   0
   5   7   0    1.13    2.94   0
  -9   1   3    1.24    3.56   0
  -8   0   1    0.45    2.64   0
  -8   1   6    0.64    4.29   0
  -8   2   9   -0.69    5.05   0
  -8   3  11    3.65    4.17   0
  -7  -1  -8    1.63    2.66   0
  -7  -1  -7    6.05    2.48   0
  -7  -1  -6    4.63    2.64   0
  -7  -1  -5   50.38    2.81   0
  -7  -1  -4   -2.09    2.63   0
  -7   0   4   -1.20    3.64   0
  -7   4  14   32.04    5.70   0
  -6  -1   0    1.36    2.80   0
  -6   0   5   -1.08    2.07   0
  -6   2  11   10.84    3.53   0
  -6   3  13    2.12    4.11   0
  -5  -1 -14   32.44    1.12   0
  -5  -1   1   28.48    2.47   0
  -5   0   6  184.26    3.62   0
  -5   1   9  136.62    3.73   0
  -5   5  16    0.80    4.62   0
  -4   0   6  260.06    3.42   0
  -4   1   9    3.22    2.50   0
  -4   5  16   15.08    3.61   0
  -4   6  17    3.76    4.14   0
  -3  -1 -14   50.30    0.88   0
  -2  -1 -13    5.79    0.94   0
  -2   6  16    4.28    3.09   0
  -1   1 -21    1.57    2.66   0
  -1   2   9    7.85    1.48   0
  -1   3  11   61.37    1.88   0
  -1   5  14   31.95    2.25   0
  -1   6  15   56.56    2.28   0
   0   0 -15   -1.43    1.95   0
   1   0  -9   -1.17    1.02   0
   1   0  -8  112.55    1.87   0
   1   0  -7    0.09    0.91   0
   1   1 -17   78.37    3.22   0
   1   3 -23    8.18    4.81   0
   1   5  11    2.70    0.75   0
   2   1 -12  135.18    2.93   0
   2   3 -21   18.14    3.36   0
   2   9  12   11.71    1.02   0
   3   2 -12    3.63    1.86   0
   3   2 -11   86.61    3.03   0
   3   2  -6   19.87    2.13   0
   3   3 -17   -0.18    3.65   0
   3   4 -20    0.85    4.41   0
   3   8   9   -0.15    1.48   0
   4   5 -18   -1.35    4.14   0
   5   6 -15   12.57    3.98   0
   5   6  -3   32.46    3.72   0
   5   8   1    1.96    3.26   0
   5   9   2   -0.88    3.37   0
  -9   0  -3    1.85    4.52   0
  -9   0  -2   11.22    4.38   0
  -9   1   4    0.59    5.06   0
  -8   0   2    5.60    2.82   0
  -8   1   7    9.30    4.09   0
  -8   3  12    5.61    5.33   0
  -7  -1  -9    7.40    2.23   0
  -7  -1  -3    0.56    2.70   0
  -7  -1  -2    2.31    3.04   0
  -7   1   8   -0.47    2.80   0
  -7   2  11    4.93    4.14   0
  -7   3  13   11.42    4.50   0
  -6  -1   1   11.19    3.05   0
  -6   0   6   -1.79    3.22   0
  -6   1   9   54.59    3.93   0
  -6   4  15   -5.07    4.55   0
  -6   5  16   -1.13    3.74   0
  -5  -1   2  204.84    3.28   0
  -5   4  15   11.89    3.15   0
  -4  -1   2  160.17    2.55   0
  -4   4  15   -2.37    3.65   0
  -3  -1   1  154.16    1.81   0
  -3   1   9  281.85    3.30   0
  -3   3  13  108.58    2.68   0
  -2   4  14    7.00    2.57   0
  -2   7  17    0.05    2.93   0
  -1   0 -17   -0.87    1.80   0
  -1   0   3   -2.83    1.18   0
  -1   7  16   20.56    2.37   0
   0   1 -19    1.40    2.75   0
   0   2 -22   -1.19    3.91   0
   1   2 -20   31.00    3.70   0
   2   1 -11    7.30    1.73   0
   2   3 -20    0.23    4.33   0
   3   2 -10    0.27    1.79   0
   3   2  -9   86.43    2.23   0
   3   2  -8   70.28    2.54   0
   3   2  -7   27.80    1.79   0
   3   3 -16    1.58    3.55   0
   3   6   7   21.67    1.23   0
   4   5   1    7.38    2.00   0
   4   6   3   15.07    2.09   0
   5   6 -13   -0.42    4.30   0
   5   6 -12    0.21    4.63   0
   5   6  -5   14.50    3.78   0
   5   6  -4    6.69    3.52   0
  -9   0  -1   -2.77    4.74   0
  -9   1   5    2.43    5.20   0
  -8   0   3    1.08    2.84   0
  -7  -1 -10   -1.52    2.39   0
  -7  -1  -1   68.77    3.68   0
  -7   0   5   -0.81    2.60   0
  -7   1   9   16.21    3.93   0
  -7   4  15    2.41    5.17   0
  -6  -1 -13   -1.06    1.72   0
  -6   2  12   -1.46    4.10   0
  -6   3  14    6.59    4.20   0
  -5   0   7   -1.14    2.81   0
  -5   1  10    1.48    3.11   0
  -5   2  12    2.05    2.55   0
  -4   2  12   28.23    3.19   0
  -4   3  14   18.38    3.31   0
  -3   0   6  150.81    2.24   0
  -3   4  15   14.46    2.95   0
  -3   5  16   10.43    2.94   0
  -3   6  17    3.59    3.41   0
  -2   0   5    0.83    1.55   0
  -1   2 -23   -0.77    3.73   0
  -1   4  13    4.33    1.83   0
   0   0 -14    8.37    1.94   0
   0   6  14    2.08    1.50   0
   1   1 -16   20.17    2.63   0
   1   3 -22    0.27    4.47   0
   2   1  -9   47.28    1.70   0
   2   1  -8   99.75    2.27   0
   2   1  -7  695.51    3.85   0
   2   1  -6   81.62    1.65   0
   2   2 -16   39.09    3.33   0
   2   4 -22    0.35    4.12   0
   3   3   0    2.05    1.02   0
   3   4 -19   20.98    3.40   0
   3   4   3   78.89    1.87   0
   3   7   8   17.37    1.45   0
   4   4 -13   11.92    2.71   0
   4   4 -12   15.15    3.78   0
   4   4  -4   23.69    2.74   0
   4   5 -16   14.87    3.95   0
   5   6 -11    0.83    3.43   0
   5   6 -10   13.13    4.40   0
   5   6  -8   19.09    4.11   0
   5   6  -6   13.39    3.69   0
   5   7 -15   14.74    4.36   0
   5   7 -14   -1.98    5.60   0
   5   8   0   -1.28    3.25   0
   5   9   1    2.12    3.70   0
  -9   0   0   19.08    3.38   0
  -9   0   1    2.48    4.48   0
  -9   1   6   -0.17    5.47   0
  -8   0   4   -2.95    4.06   0
  -8   1   8   -2.68    4.18   0
  -8   2  11    0.51    4.94   0
  -7  -1 -11    0.71    2.37   0
  -7   0   6   -0.60    3.42   0
  -7   2  12    0.63    4.26   0
  -6  -1   2   70.06    2.58   0
  -6   0   7    2.56    3.26   0
  -6   1  10    1.40    3.40   0
  -5  -1   3    7.82    2.29   0
  -4  -1   3   75.34    2.37   0
  -4   0   7   -0.53    1.63   0
  -4   1  10  220.70    3.16   0
  -3  -1   2   36.08    1.72   0
  -3   7  18    1.89    3.60   0
  -2  -1   0  443.38    2.25   0
  -2   1 -21   -0.81    2.30   0
  -2   2  11   12.24    2.29   0
  -1  -1  -7   53.05    0.65   0
  -1   1   7   42.89    1.46   0
   0   1 -18   14.82    2.29   0
   0   2 -21    3.60    3.20   0
   0   5  13    0.39    1.32   0
   0   7  15    0.94    1.64   0
   1   1 -15   47.14    2.85   0
   1   2 -19   21.74    3.37   0
   2   2   1   82.19    1.28   0
   2   3 -19    0.37    3.71   0
   3   3 -14  145.10    3.59   0
   3   5 -20   20.80    5.20   0
   3   5   5   19.90    1.46   0
   4   4 -11    7.72    2.47   0
   4   4 -10   56.10    3.77   0
   4   4  -9   99.28    3.73   0
   4   4  -7  296.79    4.15   0
   4   4  -5   13.28    2.54   0
   4   5 -15   -1.63    4.02   0
   4   5   0    0.92    2.23   0
   4   6 -18    4.37    4.60   0
   4   7   4   -0.16    2.13   0
   4   8   5   22.98    2.42   0
   4  10   6   -0.24    2.96   0
   5   7 -13    0.08    4.89   0
   5   7 -12    0.82    4.52   0
   5   7  -4   45.32    4.16   0
   5   7  -3   49.53    4.06   0
   5   9   0   -0.95    3.72   0
  -9   0   2   23.69    4.55   0
  -8  -1  -6    2.02    3.19   0
  -8  -1  -5    2.07    3.47   0
  -8  -1  -4   -0.10    3.44   0
  -8  -1  -3   18.01    3.69   0
  -8  -1  -2    0.83    3.12   0
  -8   0   5   -1.25    4.38   0
  -8   1   9    3.76    4.21   0
  -7   1  10   -3.25    4.29   0
  -7   3  14    1.09    3.52   0
  -6  -1   3   -2.21    3.02   0
  -6   2  13   14.24    3.93   0
  -6   4  16    2.94    4.31   0
  -5   0   8   99.35    3.37   0
  -5   4  16    5.03    3.30   0
  -4   4  16   29.52    4.09   0
  -4   5  17   -0.46    3.41   0
  -4   6  18    5.95    4.33   0
  -3   2  12    3.36    1.85   0
  -3   3  14  145.53    3.72   0
  -1  -1  -6  145.56    0.68   0
  -1   0 -16  113.10    2.16   0
  -1   8  17   19.09    2.58   0
   0   0 -13   -0.40    1.75   0
   0   3 -23   -0.17    4.16   0
   0   3  10    2.85    1.13   0
   1   3 -21   22.18    3.92   0
   2   2 -15    2.78    2.70   0
   2   4 -21    1.19    3.36   0
   3   3 -13  107.88    3.47   0
   3   3  -1  240.36    2.66   0
   3   4 -17   -1.60    3.94   0
   4   5 -14   -0.98    4.01   0
   4   5  -1    1.14    2.62   0
   4   6 -17    0.53    4.75   0
   4   6   2    1.53    2.14   0
   5   7 -11    2.28    4.24   0
   5   7 -10   -1.06    4.76   0
   5   7  -9    1.46    4.38   0
   5   7  -8    3.19    4.37   0
   5   7  -7   17.82    4.05   0
   5   7  -6   16.51    3.95   0
   5   7  -5    2.80    3.97   0
   5   8 -13    2.31    5.04   0
   5   8  -2    0.64    3.89   0
  -9   0   3    1.88    4.33   0
  -8  -1  -8    6.63    3.26   0
  -8  -1   0    0.89    3.48   0
  -8   0   6   -1.10    4.62   0
  -8   2  12    9.49    5.74   0
  -7  -1 -12    0.83    2.45   0
  -7  -1   2   22.69    2.68   0
  -7   0   7   -2.45    2.71   0
  -7   2  13    7.82    4.33   0
  -6  -1   4    6.89    2.97   0
  -6   0   8  130.97    4.18   0
  -5  -1   4   -0.12    1.80   0
  -5   1  11    1.06    2.27   0
  -5   3  15    5.87    3.58   0
  -4  -1   4   -0.81    2.10   0
  -4   0   8   36.37    2.64   0
  -4   1  11   77.87    3.00   0
  -3   0 -18   18.93    1.94   0
  -3   0   7    0.07    1.48   0
  -2  -1 -12    2.83    0.88   0
  -1   2 -22    2.17    3.35   0
   1   1 -14   -0.75    2.48   0
   1   1   1  440.33    1.37   0
   1   2 -18   22.82    3.38   0
   2   4 -20    5.33    4.26   0
   3   3 -12    4.28    3.02   0
   4   5 -13    4.69    3.83   0
   4   6 -16    1.60    4.72   0
   4   9   5    1.35    2.47   0
   5   8 -12   -0.33    4.65   0
   5   8 -11    5.58    5.23   0
   5   8  -4   11.07    4.38   0
   5   8  -3   36.09    4.29   0
  -9   0   4   17.75    4.59   0
  -8  -1  -9   15.49    3.17   0
  -8  -1   1    4.33    4.21   0
  -8   0   7    0.86    4.12   0
  -8   1  10    0.45    5.43   0
  -7  -1   3   47.40    2.92   0
  -7   0   8   60.40    4.55   0
  -7   1  11    0.84    4.45   0
  -7   3  15    1.75    4.99   0
  -6   4  17    6.37    4.79   0
  -5   4  17    5.36    4.29   0
  -5   5  18    3.04    5.13   0
  -4   3  15   36.51    2.99   0
  -3  -1   3  114.34    1.78   0
  -3   4  16    3.31    3.23   0
  -3   5  17    1.20    2.96   0
  -3   6  18    3.47    3.52   0
  -2  -1   1 3165.72    5.64   0
  -2   0   6    1.24    1.13   0
  -2   7  18    6.40    3.28   0
  -1   1 -19    5.63    2.34   0
  -1   5  15   29.46    2.33   0
  -1   6  16   11.16    2.38   0
   0   0 -12   21.42    1.70   0
   0   1 -17    2.04    2.43   0
   0   1   5  347.03    1.54   0
   0   2 -20   -0.95    3.26   0
   0   2   8  144.00    1.29   0
   0   3 -22   16.68    3.75   0
   0   4  12   11.54    1.33   0
   1   3 -20    4.66    3.40   0
   1   4 -22    0.96    4.33   0
   2   2 -13    0.77    2.77   0
   2   3 -17   16.06    3.59   0
   3   3 -11   47.84    3.09   0
   3   4   2    2.09    1.53   0
   3   5 -18    7.32    4.57   0
   4   5 -12   28.06    2.93   0
   4   5 -11   81.33    4.21   0
   4   5  -3    6.08    2.69   0
   4   5  -2    0.99    1.95   0
   4   6 -15   12.32    4.41   0
   4   6   1    1.67    2.30   0
   4  10   5    0.48    4.25   0
   5   8 -10    7.36    3.79   0
   5   8  -9    2.23    5.20   0
   5   8  -8   36.02    5.19   0
   5   8  -7    3.87    5.02   0
   5   8  -6    3.63    4.69   0
  -9   0   5   -4.19    5.07   0
  -8  -1 -10    1.76    2.88   0
  -8  -1   2    4.41    4.08   0
  -8   2  13   11.14    5.96   0
  -7  -1   4    1.77    3.45   0
  -7   2  14   52.43    4.97   0
  -6  -1 -14    3.68    1.46   0
  -6  -1   5    6.87    3.01   0
  -6   0   9    0.54    2.82   0
  -6   2  14    1.08    3.13   0
  -6   3  16   -2.34    4.27   0
  -5  -2  -6    4.90    1.74   0
  -5  -2  -5    1.13    1.69   0
  -5  -2  -4   29.35    1.98   0
  -5   0   9    0.80    2.15   0
  -5   1  12    2.30    3.02   0
  -5   2  14   14.37    3.64   0
  -4  -1   5  110.66    2.71   0
  -4   4  17    3.55    3.52   0
  -4   5  18   -1.11    4.14   0
  -3   0   8   30.79    2.20   0
  -3   2  13  138.16    3.51   0
  -2   1 -20    1.20    2.14   0
  -1   0 -15    0.35    1.58   0
  -1   0   4   46.42    1.38   0
  -1   7  17    2.20    2.36   0
   0   8  16    1.78    1.68   0
   1   1 -13  159.94    2.61   0
   1   2 -17    2.06    3.21   0
   2   2 -12    5.43    2.20   0
   2   2   0  732.98    2.94   0
   2   4 -19    7.02    4.00   0
   2   5 -21    2.38    4.36   0
   3   3 -10   10.84    2.01   0
   3   3  -9   17.08    2.56   0
   3   3  -4   10.26    1.99   0
   3   3  -3  123.01    2.09   0
   3   4 -15   12.96    2.48   0
   3   5 -17    0.12    3.81   0
   3   6 -19    5.49    5.05   0
   3   6   6   22.07    1.56   0
   4   5 -10   16.54    3.59   0
   4   5  -4    2.87    2.95   0
   4   6 -14   23.54    4.38   0
   4   6   0   16.16    2.41   0
   5   9  -9    0.31    6.16   0
   5   9  -8   57.47    6.12   0
   5   9  -7   -1.33    5.27   0
   5   9  -6   20.29    5.26   0
   5   9  -5   -1.33    5.13   0
   5   9  -4    4.78    4.62   0
  -9  -1  -3    1.62    4.26   0
  -9  -1  -2    2.98    4.49   0
  -9  -1  -1   -1.11    4.27   0
  -9   0   6    4.39    5.28   0
  -8  -1   3    8.98    3.64   0
  -8   0   8    7.46    4.22   0
  -8   1  11    5.32    4.08   0
  -7  -1 -13    0.92    2.21   0
  -7  -1   5   69.48    4.12   0
  -7   0   9   -0.81    3.14   0
  -7   1  12    2.26    4.34   0
  -7   3  16   12.44    5.78   0
  -6  -2  -4   21.60    2.38   0
  -6  -2  -3   43.43    2.57   0
  -6  -1   6   13.54    3.20   0
  -5  -2  -7    5.85    1.64   0
  -5  -2  -2  201.19    3.06   0
  -5   0 -18    6.25    1.35   0
  -5   3  16    3.10    3.02   0
  -4  -2  -5    6.55    1.48   0
  -4  -2  -4    6.76    1.58   0
  -4   0 -18   39.52    1.76   0
  -4   0   9   -0.57    1.92   0
  -4   1  12   11.12    2.82   0
  -3  -1   4   23.43    1.87   0
  -3   1  11   28.51    2.48   0
  -3   3  15   -4.21    3.17   0
  -2   2 -22   -0.89    3.21   0
  -2   2  12    3.77    1.72   0
  -2   3  14    6.18    2.31   0
  -1   2 -21   -0.68    3.13   0
   0   0 -11   -0.00    1.43   0
   0   1 -16   11.88    2.30   0
   0   2 -19   19.43    2.86   0
   1   1 -12    2.99    2.46   0
   1   3 -19    7.85    3.53   0
   1   4 -21   11.42    4.08   0
   2   5 -20   -1.03    4.01   0
   3   3  -7   -1.46    1.64   0
   3   3  -6   12.89    2.23   0
   3   3  -5    1.98    1.54   0
   3   4 -14    1.62    2.44   0
   3   5   4   14.37    1.53   0
   4   5  -8  118.21    3.29   0
   4   5  -7  151.66    3.26   0
   4   5  -6  397.67    4.26   0
   4   6 -13    4.97    3.21   0
   4   6 -12    0.02    3.72   0
   4   7   2    8.67    2.44   0
   4   9   4    9.13    2.80   0
  -9  -1   0    1.78    4.36   0
  -9  -1   1    1.53    4.42   0
  -9   0   7   -1.15    5.01   0
  -8   0   9    1.94    4.65   0
  -8   1  12    2.05    5.45   0
  -7  -1   6    1.60    3.42   0
  -7   0  10   -1.32    4.39   0
  -6  -2  -7   -0.26    2.20   0
  -6  -2  -6   10.89    1.96   0
  -6  -2  -2    0.11    2.28   0
  -6   0  10   19.64    2.83   0
  -6   1  13    7.86    4.12   0
  -6   2  15   17.92    4.85   0
  -5  -2  -8    2.80    1.31   0
  -5  -2  -1    5.14    2.23   0
  -5   0  10    4.08    2.31   0
  -5   4  18    1.64    4.22   0
  -4  -2  -6   14.00    1.15   0
  -4  -2  -3  145.85    2.11   0
  -4  -1   6    4.51    2.26   0
  -4   3  16   27.23    3.60   0
  -2   0   7    0.07    1.71   0
  -2   1  10   23.81    2.10   0
  -1   1 -18    3.01    2.30   0
   0   3 -21    8.66    3.77   0
   1   2 -16    4.59    3.04   0
   2   2 -11    9.59    1.72   0
   2   2  -1 1071.07    3.68   0
   2   3 -15    3.35    3.08   0
   2   4 -18    0.99    2.67   0
   3   4 -13   70.74    3.60   0
   3   5 -16   10.21    3.00   0
   3   6 -18    1.61    3.22   0
   3   7   7    6.02    1.61   0
   4   6 -11   11.36    4.15   0
   4   6  -1   -0.33    2.55   0
   4   7 -14    5.20    4.56   0
   4   7   1   19.11    2.63   0
   4   8 -15   15.72    5.50   0
   4  10   4   -0.51    4.24   0
  -9  -1   2    1.99    4.17   0
  -9  -1   3   -1.29    4.13   0
  -9   0   8    9.94    5.52   0
  -8  -1   5   -2.24    4.13   0
  -7  -2  -5    0.73    2.59   0
  -7  -2  -4   52.18    2.96   0
  -7  -2  -3   44.48    2.92   0
  -7  -2  -2    2.04    2.98   0
  -7   1  13    3.64    4.33   0
  -7   2  15   21.62    4.06   0
  -6  -2  -8   -0.51    1.98   0
  -6  -2   0   -0.24    2.59   0
  -6  -2   1   21.48    3.02   0
  -6   3  17    6.26    4.39   0
  -5  -2   0   87.92    2.27   0
  -5  -1   7   40.24    3.10   0
  -5   1  13   39.54    2.89   0
  -5   3  17   17.49    4.63   0
  -4  -2  -7   39.24    1.31   0
  -4  -2  -1  279.37    2.94   0
  -4   0  10   17.92    2.90   0
  -3  -1   5 1202.28    5.14   0
  -3   0   9   -1.67    2.18   0
  -3   2  14  130.73    3.51   0
  -3   5  18    3.10    3.22   0
  -2  -1 -11   29.59    0.94   0
  -2   6  18   -0.87    2.93   0
  -1   0 -14  448.32    3.14   0
   0   0 -10  405.45    2.67   0
   1   1 -11   63.70    1.90   0
   1   3 -18   42.28    3.37   0
   1   4 -20    3.34    3.91   0
   2   2  -9  362.47    3.59   0
   2   4 -17    8.12    3.54   0
   2   5 -19   -1.39    4.28   0
   3   4 -12   11.25    2.66   0
   3   5 -15    8.89    3.81   0
   3   6 -17    5.86    3.98   0
   3   7 -18    2.18    4.49   0
   4   6 -10    3.54    2.85   0
   4   6  -9   46.51    3.62   0
   4   6  -3   -1.52    3.39   0
   4   6  -2    2.44    2.21   0
   4   7 -13    2.43    3.30   0
   4   7 -12    6.00    4.33   0
   4   8 -14    3.05    5.20   0
   4   8   2    1.35    3.00   0
   4   9   3    1.70    3.25   0
  -9  -1   4    1.33    4.84   0
  -8  -1   6    0.30    4.29   0
  -8   0  10    0.60    3.74   0
  -8   1  13   23.50    6.08   0
  -7  -2  -6    1.52    2.35   0
  -7  -2   0   29.11    3.47   0
  -7  -2   1   20.41    3.31   0
  -7   0  11    5.35    4.43   0
  -6  -2   2  158.73    3.93   0
  -6  -1   8    4.53    3.44   0
  -6   0  11    0.56    2.73   0
  -6   1  14    6.30    4.07   0
  -5   0  11   -2.88    3.23   0
  -4  -2   0    6.99    2.11   0
  -4  -1 -14    0.63    0.74   0
  -4  -1   7    1.57    2.26   0
  -4   2  15   95.48    3.83   0
  -4   4  18    3.83    3.73   0
  -3  -1 -13   16.66    0.80   0
  -3   3  16    0.31    2.91   0
  -2   1 -19    2.99    2.34   0
  -1   2 -20    1.96    3.06   0
  -1   3 -22    0.89    3.30   0
  -1   3  13    6.10    1.79   0
   0   1 -15    7.30    2.05   0
   0   2 -18   25.14    3.00   0
   0   3 -20    1.52    3.23   0
   0   4 -22   17.59    4.21   0
   0   5  14   48.12    1.68   0
   0   6  15   10.69    1.62   0
   1   1 -10    2.99    1.84   0
   1   2 -15   18.48    2.71   0
   1   4  10    2.55    0.61   0
   2   2  -8  238.49    3.01   0
   2   3 -14    5.20    2.15   0
   2   5   8  160.38    1.23   0
   2   6 -20   -0.67    4.89   0
   3   4 -11   65.11    2.61   0
   3   4 -10    1.04    2.86   0
   3   4   0    6.86    1.50   0
   3   5   3    3.04    1.90   0
   4   6  -8    1.77    2.47   0
   4   6  -7  156.28    3.65   0
   4   6  -6    1.44    3.23   0
   4   6  -4    1.25    2.28   0
   4   7   0    2.02    2.69   0
   4   8 -13    3.03    5.25   0
   4  10   3    4.42    4.49   0
  -9  -1   5    1.35    5.12   0
  -8  -2  -2    4.97    3.58   0
  -8  -1   7    5.45    4.82   0
  -8   0  11    0.78    5.49   0
  -7  -2  -7   26.80    2.57   0
  -7  -2   2    4.17    3.71   0
  -7  -1   8   -0.27    3.94   0
  -7   1  14   -0.64    3.40   0
  -6  -2  -9    3.91    1.79   0
  -6  -2   3    0.16    3.05   0
  -6   0  12   14.65    3.65   0
  -6   3  18    6.03    4.92   0
  -5  -2  -9   30.31    1.39   0
  -5  -2   2   -1.44    1.86   0
  -5  -1   8   38.19    2.42   0
  -5   2  16   18.84    4.38   0
  -5   4  19    0.44    5.12   0
  -4  -2  -8   58.39    1.25   0
  -4  -2   1   49.94    2.23   0
  -4   0  11    5.01    2.65   0
  -4   3  17   28.45    4.15   0
  -2  -1   3  265.02    2.09   0
  -2   2 -21    1.68    3.02   0
  -2   2  13    3.13    1.76   0
  -2   3  15    3.66    2.20   0
  -1   0   5    1.36    0.91   0
  -1   1 -17    8.68    2.26   0
  -1   6  17    7.98    2.27   0
   0   0  -9   -0.11    1.20   0
   0   3  11    0.41    1.25   0
   1   1  -9   99.56    2.18   0
   1   1   0 1276.09    2.58   0
   1   3 -17    3.20    3.15   0
   1   5 -21    1.89    3.43   0
   2   2  -7  552.44    3.61   0
   2   2  -6   15.37    2.00   0
   2   2  -5    0.19    1.87   0
   2   2  -3  327.56    2.41   0
   2   3 -13   14.93    2.66   0
   2   4 -16   -2.37    3.52   0
   2   4   6    3.27    0.88   0
   2   5 -18    2.20    3.84   0
   3   4  -9   38.29    3.15   0
   3   4  -1   49.27    2.20   0
   3   5 -13    8.91    3.58   0
   3   6 -15   -0.75    3.99   0
   3   6   5    5.60    1.53   0
   3   7 -17   10.99    3.75   0
   3  10   8    3.81    3.54   0
   4   7 -10    2.36    2.97   0
   4   7  -9    9.51    3.95   0
   4   7  -2    4.43    3.29   0
   4   7  -1   30.22    3.24   0
   4   8 -11    3.54    4.33   0
   4   8   1    4.90    2.65   0
   4   9   2   11.02    3.63   0
  -9  -1   6    4.44    5.49   0
  -8  -2  -5   49.53    3.56   0
  -8  -2  -4    2.01    3.08   0
  -8  -2  -1    1.05    3.31   0
  -8  -2   0    5.54    3.62   0
  -8  -2   1    1.52    3.89   0
  -8  -1   8    3.16    4.64   0
  -7  -2  -8   36.71    2.39   0
  -7  -2   3    5.97    3.61   0
  -7  -1   9   15.29    3.97   0
  -7   0  12   16.19    3.62   0
  -6  -2   4   12.97    3.10   0
  -6  -1   9   50.42    4.10   0
  -5  -2   3   54.20    2.20   0
  -5   0  12   91.25    3.86   0
  -5   3  18    0.87    4.74   0
  -3  -1   6  107.69    2.09   0
  -3   0  10    2.68    2.40   0
  -3   5  19   14.53    3.84   0
  -2   0   8  374.48    2.88   0
  -2   1  11    8.97    1.80   0
  -1   0 -13   -1.04    1.45   0
  -1   1   9   98.25    1.85   0
  -1   3 -21    8.87    4.09   0
  -1   4  15   33.45    2.25   0
   0   0  -8    3.28    1.18   0
   0   1 -14   43.11    2.49   0
   0   2 -17   51.16    3.10   0
   0   4 -21    0.33    4.24   0
   0   7  16   -0.07    1.60   0
   1   2 -14    4.61    1.86   0
   1   3   8   16.40    0.48   0
   1   4 -19   -1.24    2.77   0
   2   3 -12   -0.25    2.58   0
   2   4 -15   10.72    2.91   0
   2   5 -17   10.47    3.80   0
   2   6 -19    5.63    3.85   0
   2   8  11    0.36    1.29   0
   3   4  -8    2.70    1.98   0
   3   4  -2    6.31    2.23   0
   3   5 -12   -1.74    3.62   0
   3   7 -16    2.90    4.88   0
   3   8   7    7.37    2.04   0
   4   7  -8    8.84    2.93   0
   4   7  -7    2.09    3.90   0
   4   7  -5   -0.73    3.90   0
   4   7  -4   -0.13    3.76   0
   4   8   0   13.53    3.43   0
   4   9 -12    1.53    3.91   0
   4   9 -11    2.09    5.25   0
   4   9   1    3.88    3.68   0
   4  10   1    0.94    4.17   0
  -9  -1   7    1.08    5.87   0
  -8  -2  -6    1.92    3.04   0
  -8  -2   2    2.36    4.14   0
  -8  -2   3    3.52    3.95   0
  -8  -1   9    3.75    4.19   0
  -8   0  12   -1.62    4.17   0
  -7  -2  -9   -0.21    2.28   0
  -7  -2   4    8.51    3.64   0
  -7   0  13    1.12    4.40   0
  -7   1  15    4.43    3.80   0
  -6  -2   5   14.01    2.99   0
  -6   0  13    5.63    3.90   0
  -6   1  15    2.95    3.41   0
  -6   2  17    3.04    4.64   0
  -5   1  15   -4.06    3.83   0
  -4   1  14   13.50    2.37   0
  -3  -2  -3    7.21    1.16   0
  -3  -2  -2  571.02    2.83   0
  -3   1  13  481.59    4.73   0
  -3   2  15   14.63    3.02   0
  -3   4  18   25.68    3.43   0
  -2  -1   4   16.92    1.67   0
  -2   1 -18    0.24    2.43   0
  -2   5  18    0.12    2.91   0
  -1   2 -19   14.90    2.90   0
  -1   7  18    6.27    2.39   0
   0   2   9 1015.06    3.14   0
   0   3 -19   10.10    3.47   0
   0   4  13   21.85    1.41   0
   1   1  -8   63.46    1.53   0
   1   2 -13   22.12    2.46   0
   1   3 -16    3.16    2.91   0
   1   5 -20    1.15    3.12   0
   2   6 -18   -2.52    4.57   0
   3   4  -6   28.82    1.87   0
   3   4  -5    5.62    1.73   0
   3   5 -11   11.78    3.61   0
   3   6 -14    1.69    3.17   0
   3   7 -15   32.63    4.63   0
   3   8 -16    0.06    5.13   0
   4   8  -9    4.72    3.43   0
   4   8  -8    3.26    4.64   0
   4   8  -7   46.88    4.45   0
   4   8  -2   -1.47    3.99   0
   4   8  -1    5.39    3.57   0
   4   9 -10    4.80    5.08   0
   4   9  -9    5.36    5.03   0
   4   9   0    5.79    3.87   0
   4  10   0    6.81    4.99   0
  -9  -2  -2    0.61    3.97   0
  -9  -2  -1    2.62    4.64   0
  -8  -2  -7   13.55    3.14   0
  -8  -2   4    2.49    4.20   0
  -8   0  13   -2.45    5.62   0
  -7  -1  10   -2.78    3.96   0
  -6  -2 -10    5.06    1.69   0
  -6  -1  10   -0.36    2.77   0
  -5  -2 -10    2.39    1.25   0
  -5  -2   5  154.07    3.40   0
  -5   0  13   -1.77    3.39   0
  -5   2  17   22.25    3.16   0
  -4  -2   3  342.95    3.17   0
  -4   0  12   12.60    2.94   0
  -4   3  18   -1.44    3.84   0
  -3  -2  -5   98.11    1.25   0
  -3  -2  -1   25.74    1.43   0
  -3  -1   7   60.14    2.49   0
  -3   1 -19   11.19    2.40   0
  -3   2 -21    1.32    3.10   0
  -2   2 -20    1.24    3.14   0
  -2   2  14   94.95    2.79   0
  -2   4  17    6.89    2.65   0
  -2   6  19    6.74    3.28   0
  -1   1 -16   21.24    2.35   0
   0   0  -7   -0.30    1.11   0
   0   1 -13    3.62    2.24   0
   0   1   6   58.11    0.98   0
   1   1  -1  773.80    2.40   0
   1   4 -18    4.62    2.48   0
   2   3 -11   16.75    1.98   0
   2   4 -14    5.50    2.85   0
   2   5 -16   37.96    3.82   0
   3   5 -10  177.86    4.19   0
   3   5   1   28.05    2.12   0
   3   6 -13    8.18    2.91   0
   3   6   4    4.83    1.78   0
   3   8 -15    1.95    4.69   0
   3   9   7   40.97    2.64   0
   3  10   7    9.03    3.58   0
   4   8  -6    8.66    3.19   0
   4   8  -3   -1.33    2.99   0
   4   9  -8   12.22    4.79   0
   4   9  -7   12.40    5.17   0
   4   9  -6    5.40    4.72   0
   4   9  -3    2.34    4.13   0
   4   9  -1    1.19    3.55   0
   4  10  -2    3.17    4.87   0
   4  10  -1    4.63    5.12   0
  -9  -2   1    2.83    4.45   0
  -9  -2   2    0.25    4.83   0
  -8  -2   5    4.95    4.38   0
  -8  -1  10   -1.04    3.60   0
  -7  -2   6    1.24    3.55   0
  -7  -1  11    0.95    4.57   0
  -7   0  14    1.88    5.06   0
  -7   1  16   -0.52    3.84   0
  -6  -2   6   13.67    2.21   0
  -6  -1  11   25.78    4.03   0
  -6   0  14   10.77    4.33   0
  -6   1  16    7.85    4.54   0
  -5   3  19    1.38    4.65   0
  -4  -2  -9    1.41    0.84   0
  -4  -2   4   14.22    2.28   0
  -4  -1   9    5.02    1.93   0
  -4   1  15   28.72    3.96   0
  -3   0  11   -0.30    1.64   0
  -2   0   9   -0.21    1.80   0
  -2   1  12  140.35    3.20   0
  -2   3  16   11.19    2.69   0
  -1   0 -12  448.61    2.96   0
  -1   0   6  359.04    2.39   0
  -1   3 -20   -0.16    3.41   0
  -1   3  14    3.97    1.89   0
   0   2 -16    9.61    2.81   0
   0   3 -18   -1.37    2.93   0
   0   4 -20    3.96    2.88   0
   0   5 -21   14.52    4.26   0
   1   1  -6  359.59    2.37   0
   1   1  -5  159.73    1.92   0
   1   1  -2  153.17    1.62   0
   1   2 -12   49.56    2.69   0
   1   3 -15    3.24    2.89   0
   1   5 -19    3.84    3.19   0
   1   6 -20   -0.97    4.72   0
   2   3 -10  142.32    2.97   0
   2   4 -13    2.79    2.79   0
   2   6 -17   -1.28    3.68   0
   3   5  -9   20.63    3.14   0
   3   6 -12   -3.28    2.72   0
   3   7 -13    1.37    4.22   0
   3   7   5   11.46    2.27   0
   3   8   6    0.96    2.34   0
   4   9  -4    0.66    3.58   0
   4  10  -6    8.28    4.89   0
   4  10  -4    7.87    4.91   0
   4  10  -3   -0.78    5.00   0
  -9  -2   3    2.35    3.58   0
  -8  -2   6   14.51    4.45   0
  -8   0  14   27.66    5.73   0
  -7  -2   7   37.04    3.90   0
  -6  -2   7   39.19    3.45   0
  -5  -2   6    0.21    1.96   0
  -5  -1  11   -0.60    3.46   0
  -5   0  14   17.26    3.49   0
  -5   1  16   11.44    3.74   0
  -4   0 -17   -1.26    1.62   0
  -4   0  13   -2.02    2.89   0
  -4   2  17   -1.37    2.96   0
  -4   4  20   29.49    4.30   0
  -3  -2  -6   18.93    0.87   0
  -3  -2   1    6.94    1.61   0
  -3  -1   8   33.86    2.43   0
  -3   1  14  342.97    4.64   0
  -3   2  16   24.93    3.44   0
  -3   5  20   21.96    3.89   0
  -2  -1 -10  118.77    1.10   0
  -2  -1   5  130.06    2.17   0
  -1   2 -18   -0.54    2.49   0
   0   0  -6   73.44    1.26   0
   1   1  -4    2.06    1.02   0
   1   1  -3  430.12    2.34   0
   1   4 -17    0.32    2.48   0
   2   3  -9   66.41    2.68   0
   2   5 -15    1.55    2.55   0
   2   6 -16    1.57    3.90   0
   2   6   9   38.02    1.07   0
   2   7 -17   -0.05    4.04   0
   2   7  10   93.62    1.55   0
   2   9  11    3.27    1.72   0
   3   5  -8    1.75    2.22   0
   3   6 -11   98.13    3.58   0
   3   6   3    0.32    2.07   0
   3   8 -14    0.45    3.47   0
  -9  -2   5   -3.73    4.77   0
  -9  -2   6    0.69    5.02   0
  -8  -2  -9   17.13    2.68   0
  -8  -1  12    0.81    5.25   0
  -7  -2   8   14.29    4.29   0
  -7  -1  12    0.15    4.67   0
  -7   0  15    2.91    5.25   0
  -7   1  17    9.20    4.32   0
  -6  -2   8   10.47    3.46   0
  -6  -1  12    6.94    3.87   0
  -6   0  15   -3.66    4.29   0
  -6   1  17   30.86    5.26   0
  -4  -1  10  227.02    3.44   0
  -4   3  19    7.13    4.05   0
  -3  -2   2  152.46    2.29   0
  -3   0  12   32.72    2.75   0
  -3   3  18    4.51    3.18   0
  -3   4  19   23.97    3.67   0
  -2   1 -17   59.33    2.70   0
  -2   3 -21    3.93    3.54   0
  -1   1 -15   77.84    2.23   0
  -1   4 -21   -1.30    4.21   0
  -1   5  17    3.88    2.17   0
   0   1 -12   18.52    2.09   0
   0   2 -15   72.02    2.86   0
   0   4 -19   17.88    3.74   0
   1   2 -11  162.13    3.05   0
   1   3 -14    3.53    2.82   0
   1   5 -18    0.33    2.73   0
   1   6 -19    0.30    4.39   0
   2   3  -8    1.11    2.30   0
   2   5 -14   36.91    3.17   0
   2   8 -17    0.35    4.64   0
   3   5  -6    0.85    1.96   0
   3   5  -5   22.55    2.81   0
   3   5  -4   18.51    2.83   0
   3   5  -3   11.27    2.69   0
   3   5  -2   34.45    2.87   0
   3   6 -10  143.97    3.85   0
   3   7 -12    4.50    3.01   0
   3   8 -13    4.16    3.49   0
   3   9 -13    2.10    5.42   0
   3   9   6   26.26    2.61   0
   3  10   6    1.97    3.69   0
  -8  -2   8    3.85    4.52   0
  -7  -1  13    0.71    4.58   0
  -6  -2 -11    0.35    1.40   0
  -6   2  19   -2.09    4.01   0
  -5   1  17    6.17    4.32   0
  -5   3  20   -2.02    4.81   0
  -4  -2   6    5.14    2.20   0
  -4   1  16   29.43    3.81   0
  -3  -2   3   32.98    1.98   0
  -2   0  10    9.95    2.12   0
  -2   1  13    0.86    2.35   0
  -2   2 -19    1.60    2.80   0
  -2   2  15    0.64    2.47   0
  -2   4  18    1.73    2.84   0
  -2   5  19    5.44    2.99   0
  -1  -1  -3 9981.09    3.47   0
  -1  -1  -2  280.31    0.97   0
  -1   3 -19    1.95    3.31   0
  -1   4  16   24.82    2.08   0
  -1   6  18    2.59    2.22   0
   0   0  -5    1.29    0.93   0
   0   3 -17    1.31    3.20   0
   0   3  12    1.14    1.29   0
   0   5 -20    7.91    4.07   0
   0   8  17    2.04    1.44   0
   1   4 -16   24.24    2.47   0
   2   3  -7  192.24    3.06   0
   2   3   1  692.78    3.10   0
   2   4 -11   -1.90    2.94   0
   2   4   5  141.01    1.55   0
   2   6 -15   16.78    4.09   0
   2   7 -16    1.53    4.30   0
   3   6  -8   54.00    3.71   0
   3   6   2   85.53    2.65   0
   3   7 -11    1.48    2.85   0
   3   7   4    4.56    2.17   0
   3   8   5    1.42    2.47   0
   3   9 -12   -1.27    5.32   0
  -8  -2   9    2.20    4.26   0
  -8  -1  13   21.22    5.52   0
  -7  -3  -3   11.18    2.95   0
  -7  -3  -2   16.64    2.91   0
  -7  -3  -1   -0.60    2.96   0
  -7  -3   0   -0.20    3.27   0
  -7  -3   1    4.85    3.68   0
  -7  -3   2   22.52    3.91   0
  -7  -2 -11    2.74    2.02   0
  -7   0  16    4.57    5.14   0
  -6  -3  -3   38.39    2.58   0
  -6  -3  -2    0.40    2.36   0
  -6  -3   0   -0.29    2.76   0
  -6  -2   9   15.26    2.79   0
  -6   0  16   14.42    4.45   0
  -6   1  18   15.55    5.52   0
  -5   0  15    0.78    2.72   0
  -5   2  19    0.10    4.57   0
  -4  -2   7   39.20    2.76   0
  -4  -1  11   73.70    2.73   0
  -4   0  14   34.85    2.71   0
  -3   1 -18    1.12    2.44   0
  -3   1  15  282.62    4.65   0
  -3   2 -20    6.95    2.92   0
  -3   2  17   -0.62    3.46   0
  -2   3  17   18.97    2.73   0
  -1  -1  -1  448.28    1.45   0
  -1   0 -11   -0.13    1.47   0
  -1   0   7    0.18    1.01   0
  -1   2 -17    5.13    2.64   0
  -1   4 -20    9.93    3.69   0
   0   1 -11    4.23    1.90   0
   0   4 -18   27.96    3.65   0
   0   5  15    4.31    1.52   0
   0   6  16    4.64    1.57   0
   1   2 -10  211.88    2.82   0
   1   5 -17    2.32    2.62   0
   1   6 -18    1.44    3.95   0
   2   3  -6  211.03    2.63   0
   2   3   0    0.17    1.32   0
   2   5 -13    2.74    2.17   0
   2   6 -14   49.31    3.93   0
   2   7 -15    0.25    4.04   0
   3   6  -7   15.12    3.21   0
   3   6   1   75.47    2.87   0
   3   7  -9   54.13    4.04   0
   3   8 -11   -1.05    3.19   0
   3   9 -11   -0.34    5.07   0
   3   9   5   99.49    3.79   0
   3  10   5    9.26    3.83   0
  -8  -3  -3    1.42    3.27   0
  -8  -3  -2    1.03    3.63   0
  -8  -3  -1   11.13    3.71   0
  -8  -3   0   22.15    3.64   0
  -8  -3   1   16.96    3.53   0
  -8  -3   2   27.22    4.37   0
  -8  -3   3    1.45    4.29   0
  -8  -2  10    9.18    4.88   0
  -8  -1  14    0.68    5.50   0
  -7  -3  -4   19.29    2.83   0
  -7  -3   4    0.26    3.72   0
  -7  -2  10    2.88    3.31   0
  -7  -1  14   -0.04    5.06   0
  -6  -3  -5    7.17    2.38   0
  -6  -3  -4    2.97    2.32   0
  -6  -3   4   16.01    3.16   0
  -6  -2  10    5.07    3.66   0
  -5  -3  -2    8.90    2.22   0
  -5  -3  -1  201.52    3.28   0
  -5  -3   1   84.86    3.13   0
  -5  -2   9   26.99    2.51   0
  -5  -1  13   39.92    3.95   0
  -5   0 -17   -0.07    1.76   0
  -4   3  20    1.39    4.54   0
  -3  -2  -7    5.89    0.68   0
  -3  -2   4  219.72    2.51   0
  -3   0  13    0.79    3.02   0
  -3   4  20    0.58    3.46   0
  -2   3 -20    2.65    3.53   0
  -1   3  15    4.99    1.93   0
  -1   5 -21    2.21    4.86   0
  -1   7  19   29.01    2.60   0
   0   0  -4 2516.54    3.60   0
   0   2 -14   55.66    2.85   0
   0   2  10  264.78    1.93   0
   0   3 -16   30.25    3.25   0
   0   5 -19    3.67    4.34   0
   0   6 -20   -1.93    4.24   0
   1   7 -18    8.85    4.91   0
   2   3  -4  143.67    2.49   0
   2   3  -3  224.83    2.65   0
   2   3  -2  246.90    2.53   0
   2   3  -1   15.77    1.57   0
   2   4 -10   18.92    2.09   0
   2   5 -12   82.71    3.76   0
   2   5   7   87.63    1.34   0
   3   6  -6   62.51    2.58   0
   3   6  -2    9.01    2.68   0
   3   6  -1    2.53    2.75   0
   3   6   0   78.08    2.95   0
   3   8  -9    5.16    4.15   0
   3   8   4   10.11    2.55   0
   3   9 -10   13.89    4.80   0
   3  10 -10    3.19    5.86   0
   3  10   4    1.92    4.11   0
  -9  -3   1    1.73    4.49   0
  -8  -3  -4    1.05    3.29   0
  -8  -3   4    3.52    4.27   0
  -8  -3   5   12.85    4.34   0
  -8  -2  11    5.24    5.54   0
  -7  -3  -5   83.19    3.01   0
  -7  -3   5   -2.71    3.84   0
  -7  -2  11    3.64    4.38   0
  -7   0  17    1.05    5.05   0
  -6  -1  14    5.21    3.14   0
  -6   0  17   -1.82    4.64   0
  -5  -3   2  150.91    3.23   0
  -5  -3   3  311.40    4.13   0
  -5  -2  10    2.80    3.55   0
  -5   0  16    6.50    3.74   0
  -5   1  18    0.88    3.52   0
  -5   2  20   -1.91    4.38   0
  -4   0  15    1.82    3.66   0
  -4   1  17    3.05    2.76   0
  -4   2  19    0.50    4.06   0
  -3  -2   5   30.71    2.18   0
  -3  -1 -12   24.08    0.89   0
  -3   3 -21    1.02    3.84   0
  -3   3  19   27.54    3.84   0
  -2  -1   7  680.63    3.71   0
  -2   0  11    2.15    2.24   0
  -2   4 -21    0.15    4.19   0
  -1  -1   0 1256.37    2.64   0
  -1   1 -14   27.74    2.10   0
  -1   1  11   65.40    2.14   0
  -1   3 -18    2.22    3.21   0
   0   1   7  411.67    1.96   0
   0   4  14   22.79    1.34   0
   1   3 -12   84.45    2.93   0
   1   4 -14    2.67    2.77   0
   1   5 -16    0.58    2.56   0
   1   6 -17    7.92    3.27   0
   2   4  -9   43.53    2.07   0
   2   6 -13   71.44    3.79   0
   2   7 -14   33.11    4.28   0
   2   8  10    7.09    1.74   0
   3   7  -7  165.99    4.36   0
   3   7  -6    1.73    3.45   0
   3   7   2    7.42    2.59   0
   3   8  -8    5.37    4.10   0
   3   8   3    8.15    2.61   0
   3   9  -9    5.32    4.48   0
   3   9   4   31.45    3.71   0
   3  10  -9   -2.55    3.95   0
   3  10  -8    0.69    5.32   0
   3  11   2    0.09    5.18   0
  -8  -3   6    5.51    4.75   0
  -8  -2  12    6.07    5.42   0
  -7  -3   6   -0.29    2.76   0
  -7  -3   7    1.83    3.84   0
  -7  -2  12   -0.13    4.83   0
  -7  -1  15   10.81    3.96   0
  -6  -3  -6   13.76    2.05   0
  -6  -1  15   -0.80    4.64   0
  -5  -3   4    0.88    2.96   0
  -5  -1  14   24.97    3.84   0
  -4   2 -20    0.33    3.13   0
  -3   1  16   27.50    3.29   0
  -3   2  18   -0.73    3.41   0
  -2   1  14   19.26    2.56   0
  -2   2 -18    4.26    2.48   0
  -2   2  16   42.28    2.83   0
  -1  -1   1  768.68    2.46   0
  -1   0   8  117.42    1.98   0
  -1   2 -16    1.24    2.43   0
  -1   4 -19   10.09    3.51   0
  -1   5 -20   -0.01    4.31   0
   0   1 -10   51.25    1.81   0
   0   2 -13   20.10    2.60   0
   0   4 -17    8.80    3.37   0
   0   5 -18    4.95    3.98   0
   0   6 -19    1.58    4.26   0
   1   2  -8   45.72    2.03   0
   1   5 -15   29.81    3.43   0
   1   7 -17   -1.28    4.50   0
   2   4  -8    1.09    2.46   0
   2   4   4  166.68    1.68   0
   2   6 -12    4.78    3.61   0
   2   7 -13   31.39    4.30   0
   2   8 -14   36.05    4.65   0
   2   9 -14   -0.82    5.09   0
   2   9  10    3.34    2.86   0
   2  10  10    0.09    3.12   0
   3   7  -4    5.18    3.39   0
   3   7  -3   -0.98    3.24   0
   3   7  -1    7.43    3.05   0
   3   7   0    7.87    3.03   0
   3   7   1   13.73    2.60   0
   3   8  -6    8.89    3.87   0
   3   8   2   10.26    2.92   0
   3  10  -7    1.33    5.37   0
   3  10   2    1.06    4.13   0
   3  10   3    4.18    3.95   0
   3  11   0   -1.82    4.91   0
   3  11   1   15.29    5.35   0
  -8  -3  -6   25.16    3.75   0
  -8  -3   7    4.38    4.40   0
  -7  -1  16    0.35    5.36   0
  -6  -3   7   31.23    3.60   0
  -6  -2  12   -0.30    4.04   0
  -6   0  18   39.56    5.47   0
  -5  -3  -5   -1.11    1.59   0
  -5  -3   5   -0.65    2.53   0
  -5  -2  11   65.12    3.90   0
  -5   0  17   -1.73    4.62   0
  -5   1  19    4.58    4.85   0
  -4  -1  13   12.95    2.60   0
  -4   0  16   54.11    4.15   0
  -4   1  18    3.58    4.27   0
  -4   3  21   -0.10    4.58   0
  -3  -1  11   25.17    2.02   0
  -3   0  14  263.14    3.74   0
  -3   2 -19    1.66    2.62   0
  -2  -1   8  102.60    2.39   0
  -2   3 -19    2.12    3.58   0
  -2   3  18    4.97    3.04   0
  -2   4  19    9.29    2.90   0
  -2   5  20    1.12    2.88   0
  -1   0 -10  161.93    1.73   0
  -1   2  14    4.69    2.20   0
  -1   5  18    0.01    2.16   0
   0   3 -15    4.77    2.75   0
   0   7 -19    3.08    4.81   0
   1   3 -11   59.78    2.59   0
   1   4 -13    3.04    2.61   0
   1   6 -16   11.72    2.99   0
   1   8 -17   18.17    4.29   0
   2   4  -7   14.28    2.44   0
   2   5 -10    0.77    2.11   0
   2   6   8   28.73    1.37   0
   2   7   9   26.11    1.69   0
   2   8 -13   36.77    4.76   0
   2   9 -13    7.46    5.14   0
   3   8   0   20.32    3.24   0
   3   8   1    6.12    3.24   0
   3   9  -6    3.29    4.33   0
   3   9  -5   -1.05    4.47   0
   3   9   1    1.68    3.56   0
   3   9   2    2.56    3.54   0
   3  10  -6   10.64    3.76   0
   3  10  -5    3.40    5.10   0
   3  10  -4   -0.59    4.67   0
   3  10   0   -0.67    4.23   0
   3  10   1    4.84    4.56   0
   3  11  -3    5.33    5.33   0
   3  11  -2    3.09    5.31   0
  -8  -3   8    0.89    3.66   0
  -8  -2  13   13.30    4.71   0
  -7  -3  -7   20.66    2.28   0
  -7  -3   9   -0.90    4.14   0
  -7  -2  13    7.43    3.77   0
  -6  -3  -7    0.47    1.99   0
  -6  -3   8    9.55    3.41   0
  -6  -2  13   13.11    4.53   0
  -6  -1  16    9.40    4.69   0
  -5  -2  12    3.40    3.75   0
  -5  -1  15    1.89    3.92   0
  -4  -3  -1   48.57    2.19   0
  -4  -3   0  159.47    2.47   0
  -4  -3   1  284.13    3.47   0
  -4  -2  10  226.22    4.10   0
  -4   0 -16   32.66    1.77   0
  -4   2  20    1.81    4.25   0
  -3   1 -17   31.44    2.20   0
  -3   3 -20   -1.34    3.80   0
  -3   3  20    1.00    3.41   0
  -3   4  21    2.81    3.66   0
  -2   0  12   56.18    2.26   0
  -2   4 -20    4.53    4.00   0
  -1  -1   2  157.16    1.67   0
  -1   1 -13   70.24    2.21   0
  -1   1  12    5.71    1.90   0
  -1   3 -17   15.41    3.11   0
  -1   6 -20   -0.45    4.54   0
  -1   6  19    0.31    2.21   0
   0   4 -16    3.72    3.19   0
   0   6 -18    2.12    4.25   0
   1   2  -7    1.01    1.82   0
   1   5 -14   30.35    3.33   0
   1   7 -16   20.93    4.01   0
   2   4  -6   31.75    2.52   0
   2   4   3   19.52    1.60   0
   2   6 -11  100.61    3.46   0
   2   7 -12   25.48    3.03   0
   3   8  -3   11.27    2.89   0
   3   8  -2    9.09    3.73   0
   3   8  -1   59.75    3.11   0
   3   9  -3    5.78    4.33   0
   3   9  -2   -1.85    4.41   0
   3   9  -1   -1.70    4.32   0
   3  10  -3   -0.98    3.72   0
   3  10  -2   -1.69    4.42   0
  -7  -3  10    3.75    4.32   0
  -7  -2  14   55.01    5.51   0
  -7  -1  17   12.40    5.84   0
  -6  -3   9   23.07    4.06   0
  -6   0  19   -4.57    5.70   0
  -5   0  18    8.46    4.91   0
  -5   1  20   -0.29    4.65   0
  -4  -3  -3   12.70    1.66   0
  -4  -3   3    9.55    1.85   0
  -4  -3   4   13.58    2.39   0
  -4  -1  14   15.22    2.27   0
  -3   0  15   -1.25    3.21   0
  -3   1  17   21.77    3.36   0
  -2   2 -17    1.79    2.44   0
  -2   2  17    1.71    2.74   0
  -1   0   9    2.51    1.56   0
  -1   2 -15    3.75    2.33   0
  -1   3  16    4.58    2.01   0
  -1   4 -18    2.74    3.56   0
  -1   5 -19   -1.99    4.28   0
   0   1  -9  111.14    1.95   0
   0   2 -12   -1.40    2.43   0
   0   3 -14   24.55    2.90   0
   0   5 -17   -0.78    2.54   0
   0   7 -18    4.49    4.74   0
   1   3 -10    0.99    2.25   0
   1   8 -16   18.13    3.62   0
   2   4  -5    2.06    2.30   0
   2   5  -8   76.01    3.26   0
   2   6 -10    8.26    3.52   0
   2   7 -11   12.64    3.74   0
   2   9 -12    0.31    3.85   0
   2  10 -11    0.39    5.03   0
  -4  -2  11  221.83    3.67   0
  -3  -2   8   70.25    2.17   0
  -1  -1   3  406.33    2.14   0
   1   7 -15    2.88    3.01   0
   2   8 -11   -1.35    3.18   0
;
_shelx_hkl_checksum     74098
_shelx_res_file
;
TITL fp29 in P 21/c
    fp29.res
    created by SHELXL-2018/3 at 08:48:29 on 09-Oct-2018
CELL   0.71073      7.0953   8.9310  18.2190   90.000   95.490   90.000
ZERR         2      0.0008   0.0008   0.0021    0.000    0.009    0.000
REM Gitterkonstanten aus 3402 Reflexen mit 2.5-28.2 Grad V=1149.2(2)
REM gelbe Platte
LATT  1
SYMM -X,1/2+Y,1/2-Z
SFAC        C       H       N
UNIT 60 44 8
L.S.      4
FMAP      2
PLAN     -10 .5 -.5
TEMP -80
SIZE 0.060  0.320  0.53
mpla n1 c2 c3
mpla c6 > c11
mpla C12 > c17
ACTA
CONF
BOND $H
WGHT    0.055100
FVAR       0.71374
N1    3    0.567101    0.388465    0.456400    11.00000    0.04031    0.03870 =
         0.03289    0.00269    0.00700    0.00499
C2    1    0.653028    0.522286    0.461770    11.00000    0.03559    0.04077 =
         0.03101    0.00593    0.00657    0.00548
C3    1    0.583047    0.635366    0.506185    11.00000    0.03647    0.03755 =
         0.03124    0.00555    0.00563    0.00644
C4    1    0.821690    0.541539    0.422324    11.00000    0.03888    0.03816 =
         0.03708    0.00257    0.00872    0.00310
AFIX  43
H4    2    0.898305    0.627307    0.433494    11.00000   -1.20000
AFIX   0
C5    1    0.874720    0.446652    0.371799    11.00000    0.04138    0.04122 =
         0.03620    0.00288    0.00691    0.00228
AFIX  43
H5    2    0.796135    0.361702    0.361337    11.00000   -1.20000
AFIX   0
C6    1    1.041617    0.459562    0.330648    11.00000    0.03821    0.04720 =
         0.03061    0.00284    0.00540    0.00948
C7    1    1.060124    0.362438    0.271718    11.00000    0.05463    0.06714 =
         0.03585   -0.00879    0.00721    0.00939
AFIX  43
H7    2    0.965446    0.288996    0.259487    11.00000   -1.20000
AFIX   0
C8    1    1.213517    0.371581    0.231111    11.00000    0.06519    0.10456 =
         0.03969   -0.01111    0.01555    0.02356
AFIX  43
H8    2    1.223164    0.305063    0.190953    11.00000   -1.20000
AFIX   0
C9    1    1.352397    0.475798    0.248119    11.00000    0.05029    0.11285 =
         0.04935    0.01323    0.02270    0.02063
AFIX  43
H9    2    1.458129    0.481619    0.219953    11.00000   -1.20000
AFIX   0
C10   1    1.337742    0.572372    0.306481    11.00000    0.04142    0.07912 =
         0.05623    0.01662    0.01072    0.00309
AFIX  43
H10   2    1.433770    0.644817    0.318544    11.00000   -1.20000
AFIX   0
C11   1    1.184020    0.563995    0.347353    11.00000    0.04289    0.05118 =
         0.04003    0.00342    0.00788    0.00597
AFIX  43
H11   2    1.175609    0.630726    0.387515    11.00000   -1.20000
AFIX   0
C12   1    0.664364    0.787583    0.513616    11.00000    0.03123    0.03916 =
         0.03913   -0.00001    0.00573    0.00588
N13   3    0.695858    0.858423    0.450848    11.00000    0.03950    0.03955 =
         0.04621    0.00438    0.00731   -0.00045
C14   1    0.755080    1.000169    0.456745    11.00000    0.04009    0.04256 =
         0.06437    0.00665    0.00928    0.00046
AFIX  43
H14   2    0.774730    1.052537    0.412735    11.00000   -1.20000
AFIX   0
C15   1    0.789194    1.074605    0.522268    11.00000    0.03928    0.04224 =
         0.08203   -0.00868    0.00654    0.00204
AFIX  43
H15   2    0.831478    1.175580    0.523436    11.00000   -1.20000
AFIX   0
C16   1    0.761023    1.000264    0.586483    11.00000    0.04461    0.06059 =
         0.06025   -0.02256    0.00010    0.00612
AFIX  43
H16   2    0.786532    1.048282    0.632899    11.00000   -1.20000
AFIX   0
C17   1    0.694893    0.854338    0.582338    11.00000    0.04372    0.05325 =
         0.04327   -0.00418    0.00494    0.00703
AFIX  43
H17   2    0.671004    0.801209    0.625662    11.00000   -1.20000
AFIX   0
HKLF 4
REM  fp29 in P 21/c
REM wR2 = 0.1104, GooF = S = 0.989, Restrained GooF = 0.989 for all data
REM R1 = 0.0434 for 1622 Fo > 4sig(Fo) and 0.0838 for all 2718 data
REM 154 parameters refined using 0 restraints
END
WGHT      0.0604      0.0000
REM Highest difference peak  0.166,  deepest hole -0.137,  1-sigma level  0.033
Q1    1   1.3151  0.5644  0.2691  11.00000  0.05    0.17
Q2    1   1.0277  0.4423  0.2912  11.00000  0.05    0.15
Q3    1   0.3354  0.4242  0.5021  11.00000  0.05    0.15
Q4    1   1.1148  0.4054  0.2424  11.00000  0.05    0.14
Q5    1   0.3525  0.3014  0.4863  11.00000  0.05    0.14
Q6    1   1.5000  0.5245  0.2287  11.00000  0.05    0.14
Q7    1   1.1220  0.4850  0.3514  11.00000  0.05    0.13
Q8    1   1.1014  0.5419  0.3249  11.00000  0.05    0.13
Q9    1   0.7252  0.5438  0.4422  11.00000  0.05    0.13
Q10   1   0.8379  1.0264  0.5554  11.00000  0.05    0.13
;
_shelx_res_checksum     47193
data_global
_journal_date_recd_electronic     2020-03-12
_journal_date_accepted     2020-03-12
_journal_name_full     'IUCrData'
_journal_year     2020
_journal_volume     5
_journal_issue      3
_journal_page_first     0
_journal_page_last     0
_journal_paper_category     HO
_journal_paper_doi     10.1107/S2414314620003727
_journal_coeditor_code     BT4090
_publ_contact_author_name     'Heiner Detert'
_publ_contact_author_address
;
Johannes Gutenberg University Mainz
Department of Chemistry
Duesbergweg 10-14
55099 Mainz
Germany
;
_publ_contact_author_email     'detert@uni-mainz.de'
_publ_contact_author_fax     '+496131-3925338'
_publ_contact_author_phone     '+496131-3924189'
_publ_section_title
;
2,5-Bis[(<i>E</i>)-2-phenylethenyl]-3,6-bis(pyridin-2-yl)pyrazine
;
loop_
    _publ_author_name
    _publ_author_address
    'Detert, Heiner'
;
Johannes Gutenberg University Mainz
Department of Chemistry
Duesbergweg 10-14
55099 Mainz
Germany
;
    'Jochem, Matthias'
;
Johannes Gutenberg University Mainz
Department of Chemistry
Duesbergweg 10-14
55099 Mainz
Germany
;
    'Schollmeyer, Dieter'
;
Johannes Gutenberg University Mainz
Department of Chemistry
Duesbergweg 10-14
55099 Mainz
Germany
;
_publ_section_synopsis
;
The title molecule has inversion symmetry, adopting the shape of a St Andrew's
cross. It shows dihedral angles between adjacent aryl units of around 50\%
whereas torsion angles of <i>ca</i> 10\% are found along the arylene vinylene
path.
;
