# Supplementary material for: 2,5-Bis[(E)-2-phenyl­ethen­yl]-3,6-bis­(pyridin-2-yl)pyrazine
Source: IUCrdata. 2020 Mar 17;5(Pt 3):x200372. doi: 10.1107/S2414314620003727 (PMC9462200; doi:10.1107/S2414314620003727)
Supplement: Supplementary file 2 [file x-05-x200372-Isup2.hkl]

data_I                                                                          
_shelx_title ' fp29 in P 21/c'                                                  
_shelx_refln_list_code          4                                               
_shelx_F_calc_maximum      136.99                                               
_exptl_crystal_F_000       460.00                                               
_reflns_d_resolution_high  0.7586                                               
                                                                                
loop_                                                                           
 _space_group_symop_operation_xyz                                               
 'x, y, z'                                                                      
 '-x, y+1/2, -z+1/2'                                                            
 '-x, -y, -z'                                                                   
 'x, -y-1/2, z-1/2'                                                             
                                                                                
_cell_length_a     7.0953                                                       
_cell_length_b     8.9310                                                       
_cell_length_c    18.2190                                                       
_cell_angle_alpha  90.000                                                       
_cell_angle_beta   95.490                                                       
_cell_angle_gamma  90.000                                                       
                                                                                
_shelx_F_squared_multiplier     1.000                                           
                                                                                
loop_                                                                           
 _refln_index_h                                                                 
 _refln_index_k                                                                 
 _refln_index_l                                                                 
 _refln_F_squared_calc                                                          
 _refln_F_squared_meas                                                          
 _refln_F_squared_sigma                                                         
 _refln_observed_status                                                         
   1   0   0        227.43        177.31        15.69 o                         
   2   0   0       9424.41       9217.90        92.60 o                         
   3   0   0        470.42        510.69        13.50 o                         
   4   0   0         18.07         17.81         1.94 o                         
   5   0   0        115.28        123.63         4.55 o                         
   6   0   0         57.55         61.92         3.31 o                         
   7   0   0         59.02         57.32         9.15 o                         
   8   0   0        120.87        117.36         5.86 o                         
   9   0   0         49.33         39.39         5.03 o                         
   1   1   0       2482.17       2508.42        14.11 o                         
   2   1   0        894.62        856.48         9.17 o                         
   3   1   0         20.83         21.47         1.43 o                         
   4   1   0       1003.52        993.13         4.92 o                         
   5   1   0          4.04          4.97         2.31 o                         
   6   1   0          0.29         -1.36         3.09 o                         
   7   1   0         37.24         38.14         3.93 o                         
   8   1   0          1.81         -0.36         2.98 o                         
   9   1   0          7.08          5.30         4.09 o                         
   0   2   0      15314.87      14923.60        13.01 o                         
   1   2   0        334.98        367.63         7.48 o                         
   2   2   0       1495.85       1413.59        14.24 o                         
   3   2   0        234.20        212.92         2.37 o                         
   4   2   0          9.33         15.73         2.01 o                         
   5   2   0        188.01        171.98         2.72 o                         
   6   2   0          0.09          1.53         2.64 o                         
   7   2   0         59.81         56.88         3.38 o                         
   8   2   0         12.33         10.23         3.52 o                         
   9   2   0          1.50          3.82         5.06 o                         
   1   3   0        340.32        332.67        17.76 o                         
   2   3   0          0.00         -0.24         1.62 o                         
   3   3   0          0.89          5.33         1.80 o                         
   4   3   0        331.14        326.14        13.84 o                         
   5   3   0         71.99         69.64         2.67 o                         
   6   3   0          1.95          0.87         2.65 o                         
   7   3   0          0.69         -0.89         3.56 o                         
   8   3   0         40.66         41.16         3.69 o                         
   0   4   0        250.43        237.15         2.96 o                         
   1   4   0        192.98        203.70         6.83 o                         
   2   4   0        211.64        224.46         8.21 o                         
   3   4   0         12.93         12.90         2.36 o                         
   4   4   0          0.02          1.14         3.19 o                         
   5   4   0          3.46          2.24         2.87 o                         
   6   4   0         36.97         31.56         3.53 o                         
   7   4   0        117.81        113.98         4.16 o                         
   8   4   0        109.76        119.39         6.02 o                         
   1   5   0        745.53        785.31         6.30 o                         
   2   5   0         18.77         21.18         1.99 o                         
   3   5   0         41.14         38.24         2.94 o                         
   4   5   0          1.94          1.92         2.36 o                         
   5   5   0          1.78          1.67         3.67 o                         
   6   5   0         34.12         41.21         4.82 o                         
   7   5   0          6.08          2.58         4.15 o                         
   8   5   0          1.21         -3.49         5.64 o                         
   0   6   0        141.47        138.20         4.73 o                         
   1   6   0         20.35         18.16         3.33 o                         
   2   6   0         61.35         71.15         3.28 o                         
   3   6   0        161.88        156.10         4.05 o                         
   4   6   0         28.11         30.90         2.86 o                         
   5   6   0         26.63         26.96         3.57 o                         
   6   6   0         15.73         11.93         3.71 o                         
   7   6   0          0.09          0.24         3.51 o                         
   1   7   0         54.91         48.93         3.20 o                         
   2   7   0         70.27         70.06         3.46 o                         
   3   7   0         15.22         14.22         2.80 o                         
   4   7   0          0.70          4.09         3.06 o                         
   5   7   0          0.05         -1.12         3.75 o                         
   6   7   0         15.91         15.18         4.08 o                         
   7   7   0         38.14         46.24         5.09 o                         
   0   8   0         56.41         45.54         5.44 o                         
   1   8   0        138.36        121.31         5.47 o                         
   2   8   0          0.38         -0.34         3.12 o                         
   3   8   0         38.99         34.13         4.85 o                         
   4   8   0         22.48         24.80         3.93 o                         
   5   8   0          0.78         -1.35         4.16 o                         
   6   8   0         86.96         95.62         5.91 o                         
   1   9   0        247.58        247.93         5.25 o                         
   2   9   0          9.12          8.51         3.74 o                         
   3   9   0          0.81         -4.69         4.69 o                         
   4   9   0          2.43          5.86         5.46 o                         
   5   9   0          0.08         -2.59         4.07 o                         
   0  10   0         37.11         17.33         7.15 o                         
   1  10   0         31.38         32.37         4.29 o                         
   2  10   0          0.38          4.46         5.18 o                         
   3  10   0          0.41         -1.19         4.57 o                         
   4  10   0          7.89          6.30         4.41 o                         
   1  11   0         29.90         24.30         7.69 o                         
   2  11   0          3.20          8.25         6.31 o                         
   3  11   0          1.63         -1.86         6.43 o                         
  -9   1   1          5.10          6.43         4.25 o                         
  -8   1   1         11.37          8.53         3.33 o                         
  -7   1   1         11.21          9.03         3.30 o                         
  -6   1   1         25.41         24.01         3.23 o                         
  -5   1   1         57.11         57.46         3.36 o                         
  -4   1   1       2666.01       2747.75        12.39 o                         
  -3   1   1        312.99        302.25         2.14 o                         
  -2   1   1       6054.85       6038.42       180.07 o                         
  -1   1   1       1492.34       1509.86         7.85 o                         
   0   1   1        531.59        389.43         1.75 o                         
   1   1   1        819.35        867.16         7.51 o                         
   2   1   1       2464.57       2510.82         8.07 o                         
   3   1   1         10.60          7.66         1.48 o                         
   4   1   1        489.76        462.23         3.28 o                         
   5   1   1        112.74        111.31         2.28 o                         
   6   1   1        385.89        391.16         4.05 o                         
   7   1   1        129.55        134.65         4.02 o                         
   8   1   1         32.97         33.35         5.36 o                         
   9   1   1          0.63          3.40         3.98 o                         
  -9   2   1          2.30          4.43         4.74 o                         
  -8   2   1          0.25          1.05         3.76 o                         
  -7   2   1         46.63         40.63         3.10 o                         
  -6   2   1         45.91         38.84         2.34 o                         
  -5   2   1         45.20         41.70         3.00 o                         
  -4   2   1        103.25         98.46         2.50 o                         
  -3   2   1          7.89         13.92         1.81 o                         
  -2   2   1       2009.78       2067.81        36.96 o                         
  -1   2   1          2.80          4.18         2.24 o                         
   0   2   1       1068.77       1020.96        31.15 o                         
   1   2   1       3395.33       3558.13        98.82 o                         
   2   2   1        173.80        160.78         1.99 o                         
   3   2   1         48.80         51.45         1.81 o                         
   4   2   1        548.29        543.86         3.30 o                         
   5   2   1         11.92          8.40         2.77 o                         
   6   2   1        518.54        527.04         5.57 o                         
   7   2   1         19.38         20.63         4.53 o                         
   8   2   1          0.03          0.42         3.42 o                         
   9   2   1          1.33          2.07         4.14 o                         
  -9   3   1          2.42          3.40         8.81 o                         
  -8   3   1         46.54         35.39         4.10 o                         
  -7   3   1         16.60         12.76         3.21 o                         
  -6   3   1        544.15        535.28        13.97 o                         
  -5   3   1        177.85        172.61         5.62 o                         
  -4   3   1        531.86        557.64         4.60 o                         
  -3   3   1        438.02        470.04         3.57 o                         
  -2   3   1         30.76         32.18         2.21 o                         
  -1   3   1        181.46        188.44         3.13 o                         
   0   3   1        371.44        357.30         7.07 o                         
   1   3   1          0.15          0.11         1.82 o                         
   2   3   1       1342.21       1358.16         4.56 o                         
   3   3   1        965.86        939.71         7.87 o                         
   4   3   1         88.32         90.17         2.27 o                         
   5   3   1        360.68        395.86         4.42 o                         
   6   3   1        521.17        536.05         5.54 o                         
   7   3   1          0.70          0.07         3.06 o                         
   8   3   1         25.65         24.08         4.03 o                         
  -8   4   1          0.04         -5.22         5.22 o                         
  -7   4   1        106.77        121.17         5.30 o                         
  -6   4   1          0.86         -1.96         3.32 o                         
  -5   4   1         58.38         65.75         3.73 o                         
  -4   4   1         80.47         87.55         3.02 o                         
  -3   4   1        103.55         99.46         2.27 o                         
  -2   4   1         20.54         17.64         1.93 o                         
  -1   4   1        742.31        801.03        16.81 o                         
   0   4   1          7.84          5.99         1.49 o                         
   1   4   1        500.24        494.58        11.38 o                         
   2   4   1        381.92        453.28         9.63 o                         
   3   4   1        394.90        403.78         3.77 o                         
   4   4   1         76.29         85.80         3.16 o                         
   5   4   1          4.33          6.41         3.64 o                         
   6   4   1         97.44         87.94         4.09 o                         
   7   4   1         31.48         21.80         3.79 o                         
   8   4   1         43.96         32.94         5.41 o                         
  -8   5   1          5.41          5.39         5.59 o                         
  -7   5   1          4.25          2.08         3.85 o                         
  -6   5   1         75.89         68.97         4.93 o                         
  -5   5   1         10.99         16.63         3.66 o                         
  -4   5   1          2.85          2.00         2.90 o                         
  -3   5   1         18.22         14.80         2.21 o                         
  -2   5   1         16.77         19.50         2.66 o                         
  -1   5   1        444.48        467.00         3.64 o                         
   0   5   1        565.35        598.18        21.93 o                         
   1   5   1         13.74          9.97         2.13 o                         
   2   5   1          1.75          3.86         1.96 o                         
   3   5   1         52.49         54.97         3.04 o                         
   4   5   1         16.24         17.09         2.39 o                         
   5   5   1          0.31          1.84         2.56 o                         
   6   5   1         24.42         28.49         3.53 o                         
   7   5   1         20.67         23.42         3.89 o                         
   8   5   1          2.99          1.87         3.99 o                         
  -7   6   1         47.09         54.44         5.60 o                         
  -6   6   1          0.01         -0.89         3.89 o                         
  -5   6   1          0.00         -0.86         3.50 o                         
  -4   6   1          0.74          0.53         2.76 o                         
  -3   6   1          5.31          5.40         2.53 o                         
  -2   6   1         28.05         35.59         3.63 o                         
  -1   6   1        199.39        218.34         3.52 o                         
   0   6   1         32.03         35.01         2.84 o                         
   1   6   1         54.60         63.05         3.02 o                         
   2   6   1         80.30         77.48         3.05 o                         
   3   6   1        131.29        147.53         3.99 o                         
   4   6   1          0.59          1.17         2.67 o                         
   5   6   1         50.07         46.73         3.43 o                         
   6   6   1          1.61         -1.80         4.27 o                         
   7   6   1         11.22         12.10         4.11 o                         
  -7   7   1          3.78          5.33         4.98 o                         
  -6   7   1          0.03          0.98         4.14 o                         
  -5   7   1         25.78         23.99         4.09 o                         
  -4   7   1         72.07         56.32         4.06 o                         
  -3   7   1         14.74         15.04         3.13 o                         
  -2   7   1         49.76         43.23         3.59 o                         
  -1   7   1         56.02         53.95         3.29 o                         
   0   7   1         20.60         21.96         2.77 o                         
   1   7   1         56.13         58.80         2.79 o                         
   2   7   1        266.89        254.90         8.94 o                         
   3   7   1         22.09         26.23         3.18 o                         
   4   7   1         44.99         39.16         3.62 o                         
   5   7   1         70.58         63.39         5.35 o                         
   6   7   1          0.01          0.54         3.26 o                         
   7   7   1         32.25         34.28         5.88 o                         
  -6   8   1         20.55         18.91         5.11 o                         
  -5   8   1          9.57          9.76         5.14 o                         
  -4   8   1          8.76          9.00         4.07 o                         
  -3   8   1        120.71        113.57         3.99 o                         
  -2   8   1          5.43          4.38         3.19 o                         
  -1   8   1         63.79         71.66        11.92 o                         
   0   8   1         19.20         20.54         3.80 o                         
   1   8   1          0.05          1.19         3.35 o                         
   2   8   1         70.23         60.65         7.87 o                         
   3   8   1         16.93         13.31         3.71 o                         
   4   8   1          5.11          9.35         4.19 o                         
   5   8   1          1.51          3.47         4.09 o                         
   6   8   1         19.67         15.73         4.87 o                         
  -6   9   1          0.19          1.11         5.96 o                         
  -5   9   1          3.94          4.51         5.96 o                         
  -4   9   1          0.07          0.20         3.70 o                         
  -3   9   1          1.19         -1.28         4.13 o                         
  -2   9   1         17.97         19.86         4.46 o                         
  -1   9   1         40.89         44.13         4.37 o                         
   0   9   1         30.22         34.55         4.47 o                         
   1   9   1         42.95         49.82         4.46 o                         
   2   9   1         83.48         94.70         8.32 o                         
   3   9   1          0.47          6.81         3.63 o                         
   4   9   1          0.95          3.79         3.86 o                         
   5   9   1          0.62          2.98         5.69 o                         
  -4  10   1          0.20          6.59         5.87 o                         
  -3  10   1         14.99         11.31         5.11 o                         
  -2  10   1          2.76          6.39         5.17 o                         
  -1  10   1          0.01          0.23         4.87 o                         
   0  10   1         11.50         12.66         4.85 o                         
   1  10   1          1.81          1.75         4.07 o                         
   2  10   1          0.00         -2.30         4.47 o                         
   3  10   1          4.54          9.88         5.74 o                         
   4  10   1          0.70         -2.66         4.62 o                         
  -3  11   1         36.76         54.79         6.95 o                         
  -2  11   1          0.00          0.06         6.14 o                         
  -1  11   1          9.40         11.51         5.64 o                         
   0  11   1         23.73         27.62         5.66 o                         
   1  11   1          5.72          4.68         5.90 o                         
   2  11   1          0.18          0.23         5.83 o                         
   3  11   1         21.39         30.00         6.11 o                         
  -9   0   2         35.10         41.07         6.10 o                         
  -8   0   2         11.78         11.26         4.39 o                         
  -7   0   2          6.00          6.52         4.43 o                         
  -6   0   2        257.45        248.82        10.85 o                         
  -5   0   2         23.76         24.20         5.82 o                         
  -4   0   2        127.08        165.83         7.63 o                         
  -3   0   2         77.93         83.73         2.44 o                         
  -2   0   2       1783.70       1701.54        27.55 o                         
  -1   0   2       6026.32       6354.21        66.05 o                         
   1   0   2       3552.66       3494.47        15.95 o                         
   2   0   2       2877.87       2728.39        72.07 o                         
   3   0   2        134.60        124.39         2.07 o                         
   4   0   2        221.10        207.97         2.96 o                         
   5   0   2         65.05         75.08         3.40 o                         
   6   0   2         44.14         41.51         3.61 o                         
   7   0   2        182.60        186.79         6.58 o                         
   8   0   2         12.67         27.17         4.63 o                         
   9   0   2         21.50         18.83         6.09 o                         
  -9   1   2          1.14          3.85         4.06 o                         
  -8   1   2          1.21          5.30         3.65 o                         
  -7   1   2         42.81         44.14         4.26 o                         
  -6   1   2        140.86        137.59         2.89 o                         
  -5   1   2        398.38        408.54         4.62 o                         
  -4   1   2        310.45        314.49         2.76 o                         
  -3   1   2         62.54         71.02         1.94 o                         
  -2   1   2        738.87        703.23         6.39 o                         
  -1   1   2        294.84        302.74         2.65 o                         
   0   1   2          8.25         11.56         1.14 o                         
   1   1   2        500.50        544.81         2.99 o                         
   2   1   2       3730.02       3820.20        25.10 o                         
   3   1   2        105.82        118.30         1.62 o                         
   4   1   2        344.54        331.82         2.69 o                         
   5   1   2        114.04        116.55         2.44 o                         
   6   1   2         13.85         13.88         2.22 o                         
   7   1   2          0.21          3.45         2.97 o                         
   8   1   2          0.01          1.45         3.32 o                         
   9   1   2          4.83          4.66         4.14 o                         
  -9   2   2          0.02         -0.76         5.22 o                         
  -8   2   2          4.20          4.36         3.62 o                         
  -7   2   2          8.79          8.57         3.37 o                         
  -6   2   2        294.00        314.04         5.27 o                         
  -5   2   2          0.79         -1.94         2.47 o                         
  -4   2   2        227.33        225.62        13.38 o                         
  -3   2   2        322.77        305.54         3.96 o                         
  -2   2   2        496.36        498.74         5.45 o                         
  -1   2   2        496.37        461.18        31.21 o                         
   0   2   2         17.58         13.30         0.90 o                         
   1   2   2        151.05        165.85         4.43 o                         
   2   2   2        225.41        204.92         2.19 o                         
   3   2   2       1067.87       1120.85         5.56 o                         
   4   2   2        287.71        277.09         2.64 o                         
   5   2   2        372.30        388.65         7.03 o                         
   6   2   2          3.64          2.96         2.38 o                         
   7   2   2          1.94          0.62         2.84 o                         
   8   2   2         12.19         10.76         3.61 o                         
   9   2   2          0.11          2.52         3.75 o                         
  -8   3   2         59.48         56.04         3.53 o                         
  -7   3   2         40.36         43.09         3.61 o                         
  -6   3   2        284.47        277.68         5.93 o                         
  -5   3   2        298.83        294.47         3.60 o                         
  -4   3   2         23.01         23.47         2.57 o                         
  -3   3   2          0.15          3.58         2.00 o                         
  -2   3   2        481.15        479.98         4.48 o                         
  -1   3   2          1.48          0.03         1.71 o                         
   0   3   2        142.04        143.01         1.78 o                         
   1   3   2        211.98        192.40         3.25 o                         
   2   3   2       1217.21       1333.04         4.89 o                         
   3   3   2         38.14         40.80         1.57 o                         
   4   3   2          8.98          8.13         2.09 o                         
   5   3   2         19.05         17.56         2.13 o                         
   6   3   2          7.15          3.81         2.48 o                         
   7   3   2         35.77         30.50         3.32 o                         
   8   3   2          0.10          2.63         3.07 o                         
  -8   4   2         20.28         19.55         4.29 o                         
  -7   4   2        127.66        118.19         5.23 o                         
  -6   4   2          7.68          8.83         3.53 o                         
  -5   4   2         54.39         48.54         3.41 o                         
  -4   4   2         69.97         65.67         4.62 o                         
  -3   4   2         15.15         13.56         2.10 o                         
  -2   4   2        300.80        294.91         2.77 o                         
  -1   4   2        767.70        775.95        27.44 o                         
   0   4   2          6.35          6.49         3.25 o                         
   1   4   2        493.33        489.31        20.53 o                         
   2   4   2        411.75        444.83         3.70 o                         
   3   4   2          2.26          3.63         2.35 o                         
   4   4   2         19.88         22.22         2.39 o                         
   5   4   2         64.45         61.05         2.78 o                         
   6   4   2          8.17          4.91         2.95 o                         
   7   4   2        135.11        138.64         4.86 o                         
   8   4   2         33.26         28.26         4.93 o                         
  -8   5   2          1.41          0.52         4.79 o                         
  -7   5   2         30.82         29.46         4.38 o                         
  -6   5   2          1.83          2.58         3.62 o                         
  -5   5   2        158.09        161.73         4.27 o                         
  -4   5   2          7.77          2.63         2.30 o                         
  -3   5   2         67.42         69.46         3.60 o                         
  -2   5   2        536.79        547.53        23.17 o                         
  -1   5   2         61.24         65.24         2.54 o                         
   0   5   2         65.56         62.05         2.31 o                         
   1   5   2        121.81        130.55         3.22 o                         
   2   5   2          3.61          6.50         2.19 o                         
   3   5   2          1.07          3.91         2.43 o                         
   4   5   2          5.84          5.27         2.98 o                         
   5   5   2          0.35          1.05         3.32 o                         
   6   5   2         67.56         65.49         4.54 o                         
   7   5   2          0.02         -0.17         3.78 o                         
   8   5   2         64.29         69.92         5.86 o                         
  -8   6   2          0.03          1.12         5.43 o                         
  -7   6   2         16.78         13.89         5.46 o                         
  -6   6   2         17.21         22.49         4.40 o                         
  -5   6   2         74.61         87.23         4.65 o                         
  -4   6   2          0.81          5.13         3.42 o                         
  -3   6   2         16.49         15.49         2.43 o                         
  -2   6   2        174.95        183.24        11.15 o                         
  -1   6   2          1.07         -0.26         3.02 o                         
   0   6   2         80.59         85.53        10.22 o                         
   1   6   2         65.54         74.54         2.89 o                         
   2   6   2         88.63         89.35         5.70 o                         
   3   6   2        150.30        164.76         3.88 o                         
   4   6   2          4.64          3.60         2.37 o                         
   5   6   2          1.94          5.20         3.56 o                         
   6   6   2          7.19          7.46         3.32 o                         
   7   6   2          1.02         -0.90         4.32 o                         
  -7   7   2          1.15          0.70         4.97 o                         
  -6   7   2          5.96         12.77         5.73 o                         
  -5   7   2         33.55         32.09         4.07 o                         
  -4   7   2         11.01          5.06         3.52 o                         
  -3   7   2         23.80         21.24         3.60 o                         
  -2   7   2          3.41          3.78         4.04 o                         
  -1   7   2        184.39        190.19        11.31 o                         
   0   7   2          3.06          2.72         2.80 o                         
   1   7   2          0.06         -0.27         3.11 o                         
   2   7   2         32.08         35.58         2.87 o                         
   3   7   2         16.67         17.11         3.81 o                         
   4   7   2         23.40         19.02         2.97 o                         
   5   7   2          6.20          9.53         3.89 o                         
   6   7   2          0.92          0.02         3.91 o                         
   7   7   2          1.79          1.29         4.52 o                         
  -6   8   2          0.03          3.14         4.91 o                         
  -5   8   2          0.95          0.43         3.42 o                         
  -4   8   2          0.04         -3.71         3.91 o                         
  -3   8   2          9.34         15.57         4.71 o                         
  -2   8   2         26.48         22.61         2.93 o                         
  -1   8   2         40.31         44.40         3.34 o                         
   0   8   2        104.37        101.90         4.13 o                         
   1   8   2        123.74        133.37         4.96 o                         
   2   8   2         22.43         20.32         3.23 o                         
   3   8   2         25.04         22.55         2.86 o                         
   4   8   2          1.20          1.59         4.50 o                         
   5   8   2          1.50          2.16         3.61 o                         
   6   8   2         26.49         35.44         4.47 o                         
  -5   9   2          1.33         -2.48         4.78 o                         
  -4   9   2          3.42          3.93         5.05 o                         
  -3   9   2          1.37         -2.06         5.52 o                         
  -2   9   2          6.92          6.18         4.28 o                         
  -1   9   2         67.30         58.41         4.05 o                         
   0   9   2          1.80          2.59         4.41 o                         
   1   9   2         14.54         13.07         4.19 o                         
   2   9   2         44.72         40.60         4.48 o                         
   3   9   2          4.27          5.33         3.59 o                         
   4   9   2         21.37         22.13         3.61 o                         
   5   9   2          0.60          1.67         3.85 o                         
  -4  10   2          5.19          5.30         5.18 o                         
  -3  10   2          1.88         -0.70         4.57 o                         
  -2  10   2          4.60          5.99         5.08 o                         
  -1  10   2          0.12         -2.08        11.58 o                         
   0  10   2         10.20         13.67         4.09 o                         
   1  10   2          5.21          8.34         4.65 o                         
   2  10   2         13.31         16.48         4.29 o                         
   3  10   2          0.11          2.23         4.66 o                         
   4  10   2          0.89          1.64         5.18 o                         
  -3  11   2          5.53          2.63         5.72 o                         
  -2  11   2          0.00         -2.46         5.65 o                         
  -1  11   2          0.58         -0.57         6.03 o                         
   0  11   2          1.48          3.88         5.68 o                         
   1  11   2          3.96          5.59         5.62 o                         
   2  11   2          0.16          0.55         5.09 o                         
   3  11   2          0.85          4.01         5.01 o                         
  -9   1   3          1.79          0.61         3.66 o                         
  -8   1   3         21.80         20.76         3.76 o                         
  -7   1   3        100.74         91.69         3.46 o                         
  -6   1   3          0.30         -2.73         2.73 o                         
  -5   1   3         17.75         16.47         2.38 o                         
  -4   1   3        145.28        145.14         2.42 o                         
  -3   1   3        232.27        227.57         3.88 o                         
  -2   1   3        579.15        530.50         7.72 o                         
  -1   1   3        783.74        819.57        23.35 o                         
   0   1   3       4159.71       4395.16         5.10 o                         
   1   1   3      18767.54      19460.75        64.27 o                         
   2   1   3        964.16        910.45         8.41 o                         
   3   1   3        128.51        120.79         2.76 o                         
   4   1   3         25.91         26.32         1.83 o                         
   5   1   3         89.15         91.52         2.60 o                         
   6   1   3        143.21        157.24         3.41 o                         
   7   1   3          0.44          2.26         2.70 o                         
   8   1   3         30.51         30.34         3.48 o                         
   9   1   3          0.18          1.92         4.79 o                         
  -9   2   3          1.62          4.98         4.29 o                         
  -8   2   3          0.94          4.45         4.00 o                         
  -7   2   3         14.34         15.57         3.83 o                         
  -6   2   3          4.00          4.81         2.76 o                         
  -5   2   3        106.00        106.83         2.63 o                         
  -4   2   3        690.18        685.47        11.25 o                         
  -3   2   3         63.54         65.47         2.23 o                         
  -2   2   3        652.11        644.59         3.37 o                         
  -1   2   3          4.45          4.38         1.53 o                         
   0   2   3        484.83        436.86         1.74 o                         
   1   2   3       3892.65       4030.76         8.85 o                         
   2   2   3          0.00          0.62         1.09 o                         
   3   2   3         14.15         14.75         1.41 o                         
   4   2   3        282.24        294.61         3.48 o                         
   5   2   3         48.41         50.35         4.29 o                         
   6   2   3         89.52         88.58         2.90 o                         
   7   2   3         82.81         87.71         4.00 o                         
   8   2   3         14.96          8.15         4.15 o                         
  -9   3   3         10.68         12.21         8.23 o                         
  -8   3   3          6.51          2.95         3.45 o                         
  -7   3   3         15.86         16.15         3.98 o                         
  -6   3   3        171.25        171.59         8.86 o                         
  -5   3   3        610.97        607.11         5.70 o                         
  -4   3   3         21.69         22.78         2.15 o                         
  -3   3   3        254.97        236.68         5.55 o                         
  -2   3   3        410.99        444.54         3.42 o                         
  -1   3   3         18.17         17.33         1.73 o                         
   0   3   3        192.94        175.04        11.22 o                         
   1   3   3        426.46        417.29         3.07 o                         
   2   3   3          3.97          5.80         1.54 o                         
   3   3   3        325.29        322.72         3.22 o                         
   4   3   3         23.79         26.14         2.15 o                         
   5   3   3          2.47          6.00         2.34 o                         
   6   3   3         77.99         77.33         3.01 o                         
   7   3   3         13.57         20.98         3.61 o                         
   8   3   3          0.66         -0.07         3.20 o                         
  -8   4   3         37.90         42.69         4.16 o                         
  -7   4   3         26.89         22.49         5.26 o                         
  -6   4   3         14.05         17.25         4.77 o                         
  -5   4   3        340.19        373.61         9.02 o                         
  -4   4   3          0.42         -2.83         3.25 o                         
  -3   4   3         56.68         66.82         2.49 o                         
  -2   4   3         36.10         39.19         2.39 o                         
  -1   4   3       1309.69       1315.68        50.45 o                         
   0   4   3         20.61         20.93         2.45 o                         
   1   4   3        905.78        955.80         8.15 o                         
   2   4   3         34.35         39.15         1.84 o                         
   3   4   3        142.88        154.46         2.44 o                         
   4   4   3          3.96          7.39         2.45 o                         
   5   4   3        114.30        114.69         3.44 o                         
   6   4   3          9.84         12.49         3.51 o                         
   7   4   3         10.36          7.19         4.09 o                         
   8   4   3         56.30         41.87         5.25 o                         
  -8   5   3          0.33          2.55         6.50 o                         
  -7   5   3          4.71          2.47         4.28 o                         
  -6   5   3         83.75         88.28         4.05 o                         
  -5   5   3         83.79         81.80         4.88 o                         
  -4   5   3          7.03          8.44         2.64 o                         
  -3   5   3         26.12         22.57         2.72 o                         
  -2   5   3        187.62        192.70         3.98 o                         
  -1   5   3        108.28        104.10         2.24 o                         
   0   5   3         20.91         30.10         4.34 o                         
   1   5   3         18.32         16.89         2.17 o                         
   2   5   3         12.74          8.60         4.12 o                         
   3   5   3          3.33          4.99         2.39 o                         
   4   5   3         35.96         37.93         2.91 o                         
   5   5   3         74.15         74.31         3.06 o                         
   6   5   3         11.21          9.74         2.83 o                         
   7   5   3         26.69         22.63         4.78 o                         
   8   5   3          4.93          2.32         4.47 o                         
  -8   6   3          2.05         -3.87         6.58 o                         
  -7   6   3          2.48          3.39         5.53 o                         
  -6   6   3         97.21         98.54         5.71 o                         
  -5   6   3         62.91         61.12         4.32 o                         
  -4   6   3          0.04         -2.96         2.96 o                         
  -3   6   3         39.33         38.08         2.87 o                         
  -2   6   3         40.54         46.99         3.19 o                         
  -1   6   3        437.80        446.00        30.03 o                         
   0   6   3         77.38         70.56         3.11 o                         
   1   6   3         22.73         20.84         2.80 o                         
   2   6   3          4.91          4.57         2.46 o                         
   3   6   3          1.68          1.26         2.65 o                         
   4   6   3         27.38         33.18         4.67 o                         
   5   6   3          0.46          2.99         3.06 o                         
   6   6   3          0.30         -1.41         3.05 o                         
   7   6   3          0.68         -3.23         3.95 o                         
  -7   7   3          3.06          6.16         5.06 o                         
  -6   7   3         59.89         68.82         5.64 o                         
  -5   7   3         87.31         98.03         5.48 o                         
  -4   7   3         54.09         52.07         4.16 o                         
  -3   7   3          1.53          1.30         3.06 o                         
  -2   7   3          0.95         -2.23         3.41 o                         
  -1   7   3         26.65         26.16         4.95 o                         
   0   7   3        282.64        277.73         3.80 o                         
   1   7   3          9.81          6.57         3.24 o                         
   2   7   3          1.63          1.52         2.74 o                         
   3   7   3         11.43         12.65         2.80 o                         
   4   7   3         56.89         43.01         3.96 o                         
   5   7   3         11.07         11.59         2.97 o                         
   6   7   3          1.79          0.84         3.55 o                         
   7   7   3          4.74          5.38         4.06 o                         
  -6   8   3         18.74         25.61         4.16 o                         
  -5   8   3         65.70         68.95         5.28 o                         
  -4   8   3          0.86         -1.33         4.27 o                         
  -3   8   3         18.71         19.98         4.22 o                         
  -2   8   3         42.13         37.12         6.11 o                         
  -1   8   3         16.08         13.44         3.31 o                         
   0   8   3         68.88         70.97         4.05 o                         
   1   8   3          3.46          3.65         3.45 o                         
   2   8   3         70.92         69.51        11.11 o                         
   3   8   3         14.07         18.68         3.97 o                         
   4   8   3         11.78          3.78         3.88 o                         
   5   8   3          4.10          0.29         3.32 o                         
   6   8   3          0.04         -2.41         4.46 o                         
  -6   9   3          0.03         -7.71         8.64 o                         
  -5   9   3         26.05         25.86         5.92 o                         
  -4   9   3          2.79          2.59         4.29 o                         
  -3   9   3          3.91          2.03         8.24 o                         
  -2   9   3          3.67         -1.54         4.42 o                         
  -1   9   3          0.22          1.98         4.32 o                         
   0   9   3         50.25         51.64         4.61 o                         
   1   9   3         10.79         12.06         3.59 o                         
   2   9   3         73.30         81.71         4.25 o                         
   3   9   3         30.89         28.79         4.59 o                         
   4   9   3          0.11          3.02         4.36 o                         
   5   9   3          0.02         -3.37         3.63 o                         
  -4  10   3          0.22         -1.37         6.87 o                         
  -3  10   3          0.16          0.18         3.99 o                         
  -2  10   3          0.03         -2.14         5.08 o                         
  -1  10   3         34.70         33.25         3.96 o                         
   0  10   3         15.43         14.22         4.88 o                         
   1  10   3          5.83          6.03         4.86 o                         
   2  10   3         24.64         34.76         8.14 o                         
   3  10   3          4.50          7.80         4.74 o                         
   4  10   3          3.84          3.06         4.67 o                         
  -3  11   3          3.92          6.88         5.34 o                         
  -2  11   3          5.22          0.45         5.64 o                         
  -1  11   3          0.34          1.14         5.25 o                         
   0  11   3          1.85          0.22         5.26 o                         
   1  11   3         24.76         24.55         8.57 o                         
   2  11   3         18.44         18.08         5.62 o                         
  -9   0   4         39.11         38.50         5.56 o                         
  -8   0   4          2.14          0.15         5.67 o                         
  -7   0   4          3.33         -0.64         4.89 o                         
  -6   0   4          0.02          5.32         2.97 o                         
  -5   0   4         44.40         49.41         3.57 o                         
  -4   0   4         10.25         10.28         2.89 o                         
  -3   0   4       4017.13       4450.48       104.10 o                         
  -2   0   4        107.60         99.76         2.32 o                         
  -1   0   4         96.69         88.42         2.67 o                         
   0   0   4       4876.64       4940.04         7.07 o                         
   1   0   4      10215.43      10387.63         8.91 o                         
   2   0   4        192.53        197.15         4.93 o                         
   3   0   4         59.63         52.54         1.70 o                         
   4   0   4        130.83        145.17         3.27 o                         
   5   0   4         52.12         50.77         3.10 o                         
   6   0   4         30.56         31.26         3.14 o                         
   7   0   4        290.83        275.11        13.10 o                         
   8   0   4         34.57         35.21         5.05 o                         
   9   0   4         18.04         14.60         7.93 o                         
  -9   1   4          4.52          5.62         4.53 o                         
  -8   1   4          6.98          6.03         4.58 o                         
  -7   1   4          7.69          4.62         2.76 o                         
  -6   1   4          7.77         12.21         3.20 o                         
  -5   1   4          0.71         -0.75         2.18 o                         
  -4   1   4          0.29         -0.95         1.79 o                         
  -3   1   4         45.02         45.12         2.67 o                         
  -2   1   4         35.34         35.10         2.16 o                         
  -1   1   4          2.25          3.84         1.19 o                         
   0   1   4        175.85        186.62         1.63 o                         
   1   1   4       4045.28       4003.89         7.60 o                         
   2   1   4          0.95         -0.78         0.78 o                         
   3   1   4         69.95         66.40         1.36 o                         
   4   1   4         40.35         40.46         1.86 o                         
   5   1   4         45.50         45.31         2.35 o                         
   6   1   4          5.52          9.59         2.89 o                         
   7   1   4          0.03         -1.10         2.76 o                         
   8   1   4          0.07          1.19         3.11 o                         
  -9   2   4          5.63          4.55         4.85 o                         
  -8   2   4          3.91          3.05         3.95 o                         
  -7   2   4         18.44         16.15         3.12 o                         
  -6   2   4         22.33         24.91         2.66 o                         
  -5   2   4         50.58         58.73         2.67 o                         
  -4   2   4         28.67         31.88         1.97 o                         
  -3   2   4        406.78        425.70         5.78 o                         
  -2   2   4         55.11         46.58         1.83 o                         
  -1   2   4         64.23         51.64         1.63 o                         
   0   2   4        360.29        351.46         2.34 o                         
   1   2   4       4739.88       4756.79       129.61 o                         
   2   2   4          6.09          7.58         0.99 o                         
   3   2   4         53.26         59.57         1.66 o                         
   4   2   4         10.36         13.43         1.74 o                         
   5   2   4         59.76         59.11         2.30 o                         
   6   2   4         49.87         43.22         3.66 o                         
   7   2   4        115.00        104.74         4.06 o                         
   8   2   4          3.06          2.66         3.34 o                         
  -8   3   4          0.96          0.22         4.17 o                         
  -7   3   4          0.03          1.47         3.41 o                         
  -6   3   4         29.69         33.97         3.21 o                         
  -5   3   4          2.67          4.09         2.71 o                         
  -4   3   4         22.73         25.48         2.32 o                         
  -3   3   4         19.16         20.65         2.22 o                         
  -2   3   4        257.42        281.50         3.16 o                         
  -1   3   4        181.55        146.35         7.25 o                         
   0   3   4          0.48         -0.70         1.23 o                         
   1   3   4       1424.43       1392.52        19.07 o                         
   2   3   4        100.80         87.73         2.22 o                         
   3   3   4         74.91         84.45         2.91 o                         
   4   3   4          1.43          4.02         1.98 o                         
   5   3   4         13.37         16.50         2.12 o                         
   6   3   4          0.13          2.87         2.37 o                         
   7   3   4         33.44         41.80         3.61 o                         
   8   3   4          3.72          1.13         3.68 o                         
  -8   4   4         18.22         15.37         4.90 o                         
  -7   4   4         16.99         20.88         4.40 o                         
  -6   4   4        310.38        327.65         7.58 o                         
  -5   4   4        133.56        128.75         4.45 o                         
  -4   4   4         40.33         44.88         3.72 o                         
  -3   4   4         23.90         22.59         2.70 o                         
  -2   4   4          0.40         -1.23         1.90 o                         
  -1   4   4         23.13         20.03         1.94 o                         
   0   4   4        357.71        372.36        32.88 o                         
   1   4   4        138.07        146.63         7.63 o                         
   2   4   4        318.06        329.53         3.85 o                         
   3   4   4        479.44        499.77         3.46 o                         
   4   4   4         27.25         26.52         2.34 o                         
   5   4   4          6.67          8.92         2.17 o                         
   6   4   4         18.89         14.63         3.21 o                         
   7   4   4         16.39         14.71         3.62 o                         
   8   4   4         12.19         12.80         5.36 o                         
  -8   5   4          5.27          3.15         4.34 o                         
  -7   5   4          0.06         -0.34         3.90 o                         
  -6   5   4         45.17         57.81         5.25 o                         
  -5   5   4        421.70        397.40         5.03 o                         
  -4   5   4          8.15          4.91         3.20 o                         
  -3   5   4         35.22         40.14         2.80 o                         
  -2   5   4         40.94         36.29         2.49 o                         
  -1   5   4          3.42          3.30         2.32 o                         
   0   5   4         87.64         80.65         2.30 o                         
   1   5   4          8.90          3.99         2.06 o                         
   2   5   4          3.49          5.57         5.33 o                         
   3   5   4         29.36         27.15         2.23 o                         
   4   5   4         38.25         40.49         2.68 o                         
   5   5   4         28.20         28.48         2.19 o                         
   6   5   4         42.97         43.58         3.82 o                         
   7   5   4          0.02          3.99         3.50 o                         
   8   5   4         14.65         15.31         4.97 o                         
  -8   6   4          0.01          1.37         8.97 o                         
  -7   6   4          0.45         -1.22         4.86 o                         
  -6   6   4          9.15         13.66         3.50 o                         
  -5   6   4          3.85         10.73         3.78 o                         
  -4   6   4          2.01          3.19         2.96 o                         
  -3   6   4          5.36          2.69         2.77 o                         
  -2   6   4         20.58         18.82         3.21 o                         
  -1   6   4          4.96          8.11         2.26 o                         
   0   6   4         31.75         30.66         2.97 o                         
   1   6   4          0.89          2.18         2.60 o                         
   2   6   4          0.21          0.65         2.43 o                         
   3   6   4         12.23         10.12         2.54 o                         
   4   6   4         78.26         64.53         4.11 o                         
   5   6   4          1.13          3.34         2.94 o                         
   6   6   4          0.00          2.83         3.14 o                         
   7   6   4          5.23          0.87         3.98 o                         
  -7   7   4          0.01         -4.14         7.00 o                         
  -6   7   4          7.56         11.33         4.57 o                         
  -5   7   4         86.34         90.63         4.43 o                         
  -4   7   4          0.21          1.23         2.67 o                         
  -3   7   4          7.64          7.69         3.03 o                         
  -2   7   4         26.00         35.78         6.16 o                         
  -1   7   4         12.96         12.22         2.69 o                         
   0   7   4        213.48        219.40         4.68 o                         
   1   7   4          2.52          2.11         3.18 o                         
   2   7   4          0.05         -2.18         2.56 o                         
   3   7   4          5.48          6.97         2.67 o                         
   4   7   4          0.29          2.05         3.13 o                         
   5   7   4          0.25         -0.41         3.02 o                         
   6   7   4          3.35         -0.27         3.47 o                         
   7   7   4          0.18          0.32         3.88 o                         
  -6   8   4         16.76         20.27         4.99 o                         
  -5   8   4         24.43         18.76         4.12 o                         
  -4   8   4         10.14          4.49         3.89 o                         
  -3   8   4          1.51          4.80         4.48 o                         
  -2   8   4          0.86          0.59         5.89 o                         
  -1   8   4          2.31          3.16         5.04 o                         
   0   8   4        146.85        147.04         6.89 o                         
   1   8   4          0.83          5.04         3.10 o                         
   2   8   4         62.83         71.66         3.72 o                         
   3   8   4         20.25         19.58         2.96 o                         
   4   8   4         25.78         21.30         3.25 o                         
   5   8   4          0.28          1.91         2.91 o                         
   6   8   4          0.01          2.78         5.16 o                         
  -5   9   4          2.73          6.33         4.83 o                         
  -4   9   4          0.00         -0.05         3.94 o                         
  -3   9   4          0.87         -0.56         3.89 o                         
  -2   9   4          0.56          2.48         3.74 o                         
  -1   9   4          5.16          1.59         4.46 o                         
   0   9   4         71.17         79.70        12.79 o                         
   1   9   4         24.37         19.91         3.92 o                         
   2   9   4         16.75         14.66         4.12 o                         
   3   9   4         49.27         59.34         5.39 o                         
   4   9   4         12.25         14.05         4.05 o                         
   5   9   4          0.01         -1.56         3.51 o                         
  -4  10   4         11.34         14.51         6.88 o                         
  -3  10   4          0.11          0.63         4.88 o                         
  -2  10   4         28.81         37.07         5.59 o                         
  -1  10   4          0.05         -3.67         4.89 o                         
   0  10   4         25.97         25.05         4.75 o                         
   1  10   4         13.08         14.73         4.60 o                         
   2  10   4          3.72          7.98         4.94 o                         
   3  10   4          5.64          3.29         4.08 o                         
   4  10   4          0.02          0.40         4.28 o                         
  -2  11   4          2.93          0.00         4.92 o                         
  -1  11   4          0.01         -3.02         6.10 o                         
   0  11   4          0.14          1.52         5.74 o                         
   1  11   4          6.31          8.47         5.74 o                         
   2  11   4         19.80         19.85         6.85 o                         
  -9   1   5          7.43          6.79         4.96 o                         
  -8   1   5          0.58          0.82         3.46 o                         
  -7   1   5        138.58        139.20         4.08 o                         
  -6   1   5         10.83         10.06         2.84 o                         
  -5   1   5         21.26         19.62         2.51 o                         
  -4   1   5        203.48        223.27         6.92 o                         
  -3   1   5       2087.99       2309.57        49.54 o                         
  -2   1   5        226.95        244.47         9.82 o                         
  -1   1   5        339.19        315.12         2.39 o                         
   0   1   5        630.92        681.23         3.02 o                         
   1   1   5        695.27        780.81        26.62 o                         
   2   1   5        124.15        122.32         1.04 o                         
   3   1   5        480.30        505.94         2.10 o                         
   4   1   5        248.01        254.09         6.91 o                         
   5   1   5          3.99          0.71         1.88 o                         
   6   1   5        127.79        121.59         3.58 o                         
   7   1   5         91.45         94.92         2.93 o                         
   8   1   5          3.15          3.65         3.22 o                         
  -9   2   5          0.42         -2.71         4.31 o                         
  -8   2   5          5.90          5.73         3.90 o                         
  -7   2   5         13.51         12.17         3.43 o                         
  -6   2   5         35.24         29.60         2.75 o                         
  -5   2   5        281.48        291.56         9.07 o                         
  -4   2   5         73.04         74.76         2.38 o                         
  -3   2   5         59.23         54.69         5.35 o                         
  -2   2   5          3.69          2.01         2.27 o                         
  -1   2   5        137.82        134.68         1.95 o                         
   0   2   5       2667.50       2745.51         5.63 o                         
   1   2   5        529.66        498.28         3.69 o                         
   2   2   5        149.72        145.43         1.02 o                         
   3   2   5        160.43        196.41         3.49 o                         
   4   2   5         15.03         14.80         1.74 o                         
   5   2   5          2.15          0.84         1.80 o                         
   6   2   5         11.05         14.07         2.55 o                         
   7   2   5          4.23          3.12         2.68 o                         
   8   2   5         93.50         95.80         3.91 o                         
  -8   3   5         21.82         21.82         4.58 o                         
  -7   3   5          0.81          0.01         3.33 o                         
  -6   3   5        129.70        126.58         3.86 o                         
  -5   3   5          0.01         -0.82         2.34 o                         
  -4   3   5        137.29        134.86         3.82 o                         
  -3   3   5          1.65          3.52         2.00 o                         
  -2   3   5          6.62          7.00         2.02 o                         
  -1   3   5        289.10        287.82         7.79 o                         
   0   3   5         28.63         31.20         1.33 o                         
   1   3   5         40.78         43.49         4.32 o                         
   2   3   5        479.91        480.67        17.60 o                         
   3   3   5         57.06         62.48         1.65 o                         
   4   3   5          0.13         -0.52         1.57 o                         
   5   3   5          0.30         -1.12         1.87 o                         
   6   3   5         14.08         15.24         2.45 o                         
   7   3   5        160.12        162.30         4.79 o                         
   8   3   5          1.44         -2.93         3.93 o                         
  -8   4   5         17.43         21.74         5.99 o                         
  -7   4   5         23.25         25.51         3.34 o                         
  -6   4   5          0.53         -3.37         3.37 o                         
  -5   4   5         53.81         61.74         4.14 o                         
  -4   4   5         21.51         24.46         2.58 o                         
  -3   4   5         11.35          8.57         2.31 o                         
  -2   4   5          7.28          5.94         2.79 o                         
  -1   4   5        274.87        276.86         2.73 o                         
   0   4   5         23.40         23.76         1.55 o                         
   1   4   5        162.72        146.52         4.73 o                         
   2   4   5        268.51        277.72         1.96 o                         
   3   4   5         23.78         26.42         1.83 o                         
   4   4   5          0.01          1.07         1.81 o                         
   5   4   5         10.51         12.69         2.05 o                         
   6   4   5          1.16          0.81         2.54 o                         
   7   4   5          2.16         -0.21         3.40 o                         
   8   4   5          0.05         -1.97         4.17 o                         
  -8   5   5          3.57          6.06         5.38 o                         
  -7   5   5          0.01         -5.77         5.77 o                         
  -6   5   5          5.85          8.83         3.46 o                         
  -5   5   5          5.62          1.69         4.34 o                         
  -4   5   5        385.85        381.69         5.06 o                         
  -3   5   5         50.19         40.23         3.76 o                         
  -2   5   5          5.55          3.82         2.87 o                         
  -1   5   5         47.06         51.11         2.40 o                         
   0   5   5         20.86         28.27         2.89 o                         
   1   5   5        142.17        126.13         3.97 o                         
   2   5   5         74.85         74.65         2.82 o                         
   3   5   5         39.24         38.47         2.44 o                         
   4   5   5         18.32         22.95         2.88 o                         
   5   5   5         60.42         65.86         2.89 o                         
   6   5   5         16.62         13.28         2.78 o                         
   7   5   5         18.15         13.02         3.45 o                         
  -7   6   5         26.59         16.47         6.00 o                         
  -6   6   5          0.34          2.66         3.85 o                         
  -5   6   5         26.40         33.59         4.79 o                         
  -4   6   5          9.49          9.38         3.79 o                         
  -3   6   5         26.28         18.05         3.49 o                         
  -2   6   5         17.78         17.72         3.01 o                         
  -1   6   5         72.24         71.86         5.17 o                         
   0   6   5        674.37        699.20        16.68 o                         
   1   6   5         79.72         81.43         2.79 o                         
   2   6   5        157.01        155.44         2.90 o                         
   3   6   5         12.23         11.03         1.91 o                         
   4   6   5          6.50          1.79         2.37 o                         
   5   6   5          2.45         -1.19         3.05 o                         
   6   6   5          0.04         -2.16         3.15 o                         
   7   6   5          2.77          0.32         3.22 o                         
  -7   7   5          7.46          9.15         5.20 o                         
  -6   7   5         45.27         48.05         4.92 o                         
  -5   7   5          4.44          6.64         4.18 o                         
  -4   7   5          0.52         -2.81         3.68 o                         
  -3   7   5         65.06         55.57         4.11 o                         
  -2   7   5         31.28         28.69         4.16 o                         
  -1   7   5        262.88        253.76         6.03 o                         
   0   7   5        291.00        280.79         9.28 o                         
   1   7   5        104.67        106.61         4.69 o                         
   2   7   5          5.92          4.43         3.25 o                         
   3   7   5         24.71         21.99         3.67 o                         
   4   7   5          5.73          5.84         2.55 o                         
   5   7   5          8.21         12.73         3.47 o                         
   6   7   5          5.62          6.45         3.36 o                         
   7   7   5          6.72          4.70         3.85 o                         
  -6   8   5          0.49          4.95         4.61 o                         
  -5   8   5         12.73          9.58         5.37 o                         
  -4   8   5         88.24         87.02         5.42 o                         
  -3   8   5         57.67         57.13         4.43 o                         
  -2   8   5         91.90         92.88         5.37 o                         
  -1   8   5         16.45         11.65         3.71 o                         
   0   8   5         41.47         45.10         3.68 o                         
   1   8   5         46.07         41.68         3.71 o                         
   2   8   5         33.64         29.94         3.12 o                         
   3   8   5          5.71          4.39         2.74 o                         
   4   8   5         38.36         43.78         2.89 o                         
   5   8   5          4.29          5.34         2.97 o                         
   6   8   5          0.48          2.17         3.87 o                         
  -5   9   5          0.05          0.02         4.62 o                         
  -4   9   5          0.82          3.32         5.14 o                         
  -3   9   5          0.59         -2.61         3.71 o                         
  -2   9   5         32.77         35.41         7.48 o                         
  -1   9   5          0.03          2.97         4.51 o                         
   0   9   5          1.32          3.82         5.39 o                         
   1   9   5         10.59          5.51         3.63 o                         
   2   9   5         22.42         27.77         3.64 o                         
   3   9   5        156.02        194.12         5.86 o                         
   4   9   5          0.96          2.09         3.06 o                         
   5   9   5          8.22         10.35         3.33 o                         
  -4  10   5          6.34         -3.17         5.71 o                         
  -3  10   5          6.71          7.90         4.92 o                         
  -2  10   5          0.40         -0.78         5.59 o                         
  -1  10   5          7.10         11.68         4.91 o                         
   0  10   5          4.25          8.09         4.28 o                         
   1  10   5          0.69          2.30         4.66 o                         
   2  10   5         27.47         40.54         5.51 o                         
   3  10   5         10.68         14.22         3.80 o                         
   4  10   5          0.51          0.84         4.07 o                         
  -2  11   5         12.52         13.56         6.44 o                         
  -1  11   5          1.71          0.54         6.18 o                         
   0  11   5          0.30          1.51         5.48 o                         
   1  11   5          0.83          6.43         5.65 o                         
   2  11   5          1.04          5.05         4.92 o                         
  -9   0   6          0.45          2.55         6.20 o                         
  -8   0   6          0.90         -0.20         6.07 o                         
  -7   0   6          4.95          2.38         4.44 o                         
  -6   0   6          0.45         -3.98         4.38 o                         
  -5   0   6        291.43        337.28        24.21 o                         
  -4   0   6        467.36        507.53         4.64 o                         
  -3   0   6        352.98        301.00         5.58 o                         
  -2   0   6          1.11          1.40         1.79 o                         
  -1   0   6        649.99        711.24         6.19 o                         
   0   0   6        160.82        144.16         2.47 o                         
   1   0   6       1425.00       1468.74         4.22 o                         
   2   0   6       2616.83       2405.98         5.83 o                         
   3   0   6        317.75        339.01         5.93 o                         
   4   0   6          0.61          3.44         2.05 o                         
   5   0   6          0.42          1.69         3.78 o                         
   6   0   6         13.92         14.48         2.91 o                         
   7   0   6          1.60          1.74         3.44 o                         
   8   0   6          9.02         11.83         4.50 o                         
  -9   1   6          1.80          3.48         4.95 o                         
  -8   1   6          0.97         -0.39         3.86 o                         
  -7   1   6          5.35          4.37         3.31 o                         
  -6   1   6         30.78         29.05         3.05 o                         
  -5   1   6         32.44         41.82         2.77 o                         
  -4   1   6         13.39         10.07         2.54 o                         
  -3   1   6        191.15        211.49         2.85 o                         
  -2   1   6        154.16        160.98         2.37 o                         
  -1   1   6        773.71        710.56         3.98 o                         
   0   1   6        110.80        114.07         1.92 o                         
   1   1   6        312.11        286.26         1.66 o                         
   2   1   6       1798.13       1848.74        47.61 o                         
   3   1   6        210.79        219.48         2.15 o                         
   4   1   6          0.04          1.01         1.45 o                         
   5   1   6         17.32         17.04         1.80 o                         
   6   1   6         17.89         13.39         2.48 o                         
   7   1   6         10.80         12.44         2.61 o                         
   8   1   6          4.08          2.49         3.44 o                         
  -9   2   6          0.04          1.87         4.05 o                         
  -8   2   6         27.98         29.45         4.21 o                         
  -7   2   6          8.80          6.56         3.47 o                         
  -6   2   6         21.98         23.53         2.77 o                         
  -5   2   6          1.06          1.44         2.17 o                         
  -4   2   6         10.87         11.20         2.12 o                         
  -3   2   6         36.94         36.57         2.77 o                         
  -2   2   6         32.04         30.29         1.61 o                         
  -1   2   6       1393.18       1370.03         3.94 o                         
   0   2   6        162.37        146.17         2.16 o                         
   1   2   6         32.61         37.49         2.61 o                         
   2   2   6       1001.25        913.59         5.32 o                         
   3   2   6         36.12         36.79         1.52 o                         
   4   2   6         26.29         26.34         1.44 o                         
   5   2   6          8.94          9.26         1.82 o                         
   6   2   6         23.47         25.42         2.25 o                         
   7   2   6          1.18         -0.06         2.55 o                         
   8   2   6          1.21          1.66         3.07 o                         
  -8   3   6          8.64          9.55         4.29 o                         
  -7   3   6          1.74          1.09         2.74 o                         
  -6   3   6        151.62        150.23         3.97 o                         
  -5   3   6        362.31        375.01         4.21 o                         
  -4   3   6         31.16         29.28         2.89 o                         
  -3   3   6         23.42         23.52         2.34 o                         
  -2   3   6        409.05        409.85         3.25 o                         
  -1   3   6       1903.60       1935.76        70.70 o                         
   0   3   6        457.82        470.31        18.11 o                         
   1   3   6       1045.81       1014.84         3.94 o                         
   2   3   6        729.31        721.18         4.90 o                         
   3   3   6        404.29        419.44         2.15 o                         
   4   3   6         15.02         18.76         3.04 o                         
   5   3   6         13.99         12.47         2.33 o                         
   6   3   6         24.60         25.45         2.17 o                         
   7   3   6         85.82         79.50         3.68 o                         
   8   3   6         46.34         49.55         3.60 o                         
  -8   4   6         32.69         26.41         4.76 o                         
  -7   4   6         17.10          6.88         5.96 o                         
  -6   4   6        156.68        163.78         4.06 o                         
  -5   4   6        141.00        135.00         3.55 o                         
  -4   4   6         44.28         38.53         2.95 o                         
  -3   4   6         56.90         56.73         2.83 o                         
  -2   4   6         65.46         60.44         2.33 o                         
  -1   4   6        177.92        188.50        15.32 o                         
   0   4   6          0.01         -0.94         2.51 o                         
   1   4   6        122.24        122.84        10.21 o                         
   2   4   6          5.77          7.07         1.58 o                         
   3   4   6        205.82        205.88         2.74 o                         
   4   4   6          3.89          3.97         1.98 o                         
   5   4   6        114.27        120.31         2.67 o                         
   6   4   6          8.28          7.79         2.67 o                         
   7   4   6          3.98          7.10         3.30 o                         
   8   4   6          1.12          2.96         3.75 o                         
  -8   5   6          3.25         13.62         6.51 o                         
  -7   5   6         13.78          9.26         4.40 o                         
  -6   5   6          0.33          6.97         4.89 o                         
  -5   5   6         38.41         43.61         4.53 o                         
  -4   5   6        776.60        778.92         6.76 o                         
  -3   5   6          3.93          1.57         3.00 o                         
  -2   5   6         71.38         60.80         3.31 o                         
  -1   5   6         22.74         22.34         2.84 o                         
   0   5   6        171.58        184.41        11.00 o                         
   1   5   6          3.68          7.08         2.37 o                         
   2   5   6         22.36         20.60         1.77 o                         
   3   5   6          6.01          5.68         1.48 o                         
   4   5   6        138.47        127.90         2.46 o                         
   5   5   6         38.83         36.84         2.67 o                         
   6   5   6          5.53          7.54         2.72 o                         
   7   5   6          0.33         -1.03         3.18 o                         
  -7   6   6          7.44         17.13         5.53 o                         
  -6   6   6          8.95          7.76         5.41 o                         
  -5   6   6         25.68         25.72         4.75 o                         
  -4   6   6          6.45          4.58         4.02 o                         
  -3   6   6        106.02        120.24         3.86 o                         
  -2   6   6         91.71         92.18         3.35 o                         
  -1   6   6        177.48        163.70         3.29 o                         
   0   6   6        333.84        342.63        14.07 o                         
   1   6   6        228.19        214.79         3.23 o                         
   2   6   6        221.58        229.65        15.54 o                         
   3   6   6         43.20         44.26         1.94 o                         
   4   6   6         68.10         69.10         2.55 o                         
   5   6   6          3.87          4.09         2.51 o                         
   6   6   6         10.67         13.78         3.05 o                         
   7   6   6         10.07         13.19         3.67 o                         
  -7   7   6          4.82          6.92         4.94 o                         
  -6   7   6          6.40          1.79         5.39 o                         
  -5   7   6         31.36         32.92         3.87 o                         
  -4   7   6        149.82        144.84         4.54 o                         
  -3   7   6          1.76          0.71         3.34 o                         
  -2   7   6          0.93          2.05         3.65 o                         
  -1   7   6          1.98          0.64         3.10 o                         
   0   7   6        145.73        149.53         7.25 o                         
   1   7   6         65.84         61.38         2.93 o                         
   2   7   6          7.11          5.95         2.88 o                         
   3   7   6          0.35         -1.98         2.79 o                         
   4   7   6          3.18          2.15         2.29 o                         
   5   7   6         15.30         14.59         2.25 o                         
   6   7   6          2.01         -0.19         3.76 o                         
  -6   8   6         11.77         11.19         4.18 o                         
  -5   8   6          2.34          4.32         5.02 o                         
  -4   8   6         16.41         13.40         3.12 o                         
  -3   8   6         13.50         15.44         3.23 o                         
  -2   8   6          9.42          8.79         4.09 o                         
  -1   8   6         52.14         59.60         6.23 o                         
   0   8   6        104.25        106.60         3.67 o                         
   1   8   6        252.59        260.41         6.41 o                         
   2   8   6         93.66         85.82         3.62 o                         
   3   8   6          0.07          0.51         2.56 o                         
   4   8   6         16.32         17.83         2.48 o                         
   5   8   6          0.02         -1.16         2.76 o                         
   6   8   6          0.20          0.37         2.90 o                         
  -5   9   6         28.61         38.05         4.91 o                         
  -4   9   6          6.28          9.27         4.67 o                         
  -3   9   6          0.07          7.15         5.19 o                         
  -2   9   6         16.87         23.18         4.33 o                         
  -1   9   6          0.19          0.18         4.25 o                         
   0   9   6         15.32         16.34         4.17 o                         
   1   9   6         17.92         20.62         3.69 o                         
   2   9   6         18.09         15.37         3.78 o                         
   3   9   6         49.34         52.02         3.10 o                         
   4   9   6         23.64         35.04         3.93 o                         
   5   9   6          0.19         -0.43         4.14 o                         
  -4  10   6         13.19         13.68         4.51 o                         
  -3  10   6         17.33         18.85         5.52 o                         
  -2  10   6          4.12          6.05         4.87 o                         
  -1  10   6          1.81          0.29         4.13 o                         
   0  10   6          0.29         -0.06         5.02 o                         
   1  10   6          8.53          9.21         4.60 o                         
   2  10   6         17.76         22.32         4.93 o                         
   3  10   6          3.65          3.25         3.63 o                         
   4  10   6          1.52          0.52         3.48 o                         
  -2  11   6          0.14          1.37         6.54 o                         
  -1  11   6          6.68          9.53         5.72 o                         
   0  11   6          6.47          5.89         5.64 o                         
   1  11   6         20.24         29.78         5.57 o                         
   2  11   6          1.58          5.48         7.62 o                         
  -9   1   7          0.22          1.05         5.35 o                         
  -8   1   7         16.37         14.77         4.24 o                         
  -7   1   7         35.19         32.99         5.06 o                         
  -6   1   7          0.37         -2.04         2.75 o                         
  -5   1   7         78.68         84.00         2.91 o                         
  -4   1   7          2.72          4.37         2.16 o                         
  -3   1   7        125.52        122.34         3.10 o                         
  -2   1   7       1393.15       1353.15         8.01 o                         
  -1   1   7         90.39         83.29         1.97 o                         
   0   1   7        780.90        808.12         3.85 o                         
   1   1   7        112.77        104.14         1.28 o                         
   2   1   7         33.76         40.55         2.71 o                         
   3   1   7        249.88        247.08         1.77 o                         
   4   1   7        189.13        168.48         4.98 o                         
   5   1   7         28.38         25.53         1.65 o                         
   6   1   7         86.12         81.42         2.54 o                         
   7   1   7         12.31         10.46         2.44 o                         
   8   1   7         51.61         46.18         4.16 o                         
  -8   2   7         10.79         21.46         5.96 o                         
  -7   2   7         76.70         71.53         3.80 o                         
  -6   2   7         91.13         84.26         7.22 o                         
  -5   2   7         89.68         91.42         3.13 o                         
  -4   2   7         70.73         75.48         3.05 o                         
  -3   2   7         52.17         53.26         1.99 o                         
  -2   2   7       1114.27       1077.49         6.03 o                         
  -1   2   7          0.09          1.11         1.51 o                         
   0   2   7        136.45        136.96         2.20 o                         
   1   2   7        780.50        832.91         5.44 o                         
   2   2   7       1079.49       1120.55         6.50 o                         
   3   2   7         11.88         12.39         0.85 o                         
   4   2   7         65.46         73.17         3.48 o                         
   5   2   7         14.17         13.03         2.53 o                         
   6   2   7          2.61          1.12         2.48 o                         
   7   2   7         53.17         50.06         2.96 o                         
   8   2   7         23.89         23.23         3.48 o                         
  -8   3   7          9.47          6.28         4.48 o                         
  -7   3   7          5.37          4.45         3.44 o                         
  -6   3   7         61.00         58.05         4.94 o                         
  -5   3   7        364.76        355.23         6.71 o                         
  -4   3   7        220.85        225.33         8.18 o                         
  -3   3   7          0.02         -1.38         2.08 o                         
  -2   3   7        362.05        373.32         3.31 o                         
  -1   3   7        132.78        142.19         9.19 o                         
   0   3   7          0.01         -1.79         2.02 o                         
   1   3   7        385.54        395.29        13.11 o                         
   2   3   7       1287.94       1303.55         7.36 o                         
   3   3   7          3.73          8.87         4.44 o                         
   4   3   7         44.41         54.27         3.21 o                         
   5   3   7        128.97        124.75         2.29 o                         
   6   3   7          0.02         -0.53         2.35 o                         
   7   3   7         33.79         36.94         2.65 o                         
   8   3   7         19.37         14.00         3.67 o                         
  -8   4   7         36.03         48.45         5.20 o                         
  -7   4   7          0.47          2.22         3.89 o                         
  -6   4   7          2.19          2.68         3.82 o                         
  -5   4   7        206.59        211.90         4.02 o                         
  -4   4   7        525.91        560.95        18.74 o                         
  -3   4   7         22.45         19.79         3.26 o                         
  -2   4   7         27.78         28.81         3.17 o                         
  -1   4   7          0.02          0.59         2.05 o                         
   0   4   7         16.21         16.23         1.42 o                         
   1   4   7        298.86        285.15         4.10 o                         
   2   4   7        546.51        527.96         6.89 o                         
   3   4   7         38.85         43.48         0.93 o                         
   4   4   7          0.74         -1.35         1.35 o                         
   5   4   7          9.04         10.05         2.03 o                         
   6   4   7         58.18         59.15         2.86 o                         
   7   4   7          1.33          0.85         3.06 o                         
   8   4   7          3.05         -0.32         3.33 o                         
  -8   5   7          0.05         -0.26         4.90 o                         
  -7   5   7         12.10         21.28         4.79 o                         
  -6   5   7         39.96         38.27         3.55 o                         
  -5   5   7        326.23        332.15         5.85 o                         
  -4   5   7        310.16        305.45         8.58 o                         
  -3   5   7          3.29         -0.52         3.47 o                         
  -2   5   7        100.64        100.31        12.57 o                         
  -1   5   7          0.66         -1.58         2.42 o                         
   0   5   7          5.35          5.70         1.88 o                         
   1   5   7         52.36         47.28        11.33 o                         
   2   5   7        170.07        171.74         2.37 o                         
   3   5   7         36.27         32.53         1.19 o                         
   4   5   7         28.96         25.80         1.33 o                         
   5   5   7        232.57        223.03         4.02 o                         
   6   5   7         20.12         17.05         2.50 o                         
   7   5   7         23.32         26.34         3.37 o                         
  -7   6   7         40.19         37.70         5.15 o                         
  -6   6   7          0.82          1.92         4.48 o                         
  -5   6   7        138.90        134.46         5.06 o                         
  -4   6   7        322.98        307.75         4.69 o                         
  -3   6   7         37.52         28.58         3.97 o                         
  -2   6   7         89.29         94.16         8.68 o                         
  -1   6   7          5.91          4.96         2.88 o                         
   0   6   7        177.85        180.54         7.05 o                         
   1   6   7       1206.81       1155.85        10.11 o                         
   2   6   7          0.56          0.16         2.12 o                         
   3   6   7         42.85         40.17         2.31 o                         
   4   6   7          1.88         -0.75         2.00 o                         
   5   6   7          0.02         -0.81         1.77 o                         
   6   6   7         49.66         45.02         4.84 o                         
   7   6   7          0.34          1.80         2.93 o                         
  -7   7   7          3.66          0.56         5.25 o                         
  -6   7   7          5.81         12.33         6.21 o                         
  -5   7   7         25.74         35.74         5.59 o                         
  -4   7   7          1.49          1.15         3.77 o                         
  -3   7   7        340.41        326.08         5.55 o                         
  -2   7   7         46.54         44.21         2.89 o                         
  -1   7   7        312.17        283.85         9.14 o                         
   0   7   7        173.30        170.42         3.81 o                         
   1   7   7         12.74         11.50         3.14 o                         
   2   7   7        187.69        189.51         2.97 o                         
   3   7   7          8.07         11.64         1.93 o                         
   4   7   7          7.75         10.62         1.98 o                         
   5   7   7         14.83         14.98         2.04 o                         
   6   7   7          3.50          4.25         2.76 o                         
  -6   8   7          0.50          2.84         4.77 o                         
  -5   8   7         12.40         11.06         6.14 o                         
  -4   8   7         85.33         85.24         4.45 o                         
  -3   8   7         14.99         10.27         4.41 o                         
  -2   8   7        105.92         99.68         8.16 o                         
  -1   8   7         15.59         17.33         3.64 o                         
   0   8   7          1.14          3.98         3.20 o                         
   1   8   7          0.80          1.27         3.47 o                         
   2   8   7         45.16         47.29         3.53 o                         
   3   8   7         12.36         12.73         2.38 o                         
   4   8   7          9.75          7.89         2.30 o                         
   5   8   7          2.34          4.88         2.34 o                         
  -5   9   7          0.11          0.81         4.82 o                         
  -4   9   7         25.10         26.22         4.90 o                         
  -3   9   7         31.88         30.29         5.32 o                         
  -2   9   7         20.58         19.02         7.18 o                         
  -1   9   7          6.82          4.71         4.50 o                         
   0   9   7          7.12          2.10         4.25 o                         
   1   9   7          5.57          1.12         3.63 o                         
   2   9   7          0.30         -2.39         3.72 o                         
   3   9   7         81.97         80.81         3.22 o                         
   4   9   7         10.67         11.49         3.56 o                         
   5   9   7         19.32         16.27         3.99 o                         
  -4  10   7          0.34         -2.29         5.09 o                         
  -3  10   7          0.02          6.37         6.77 o                         
  -2  10   7          1.35         -0.04         5.38 o                         
  -1  10   7          0.10         -0.22         5.33 o                         
   0  10   7          0.05         -0.61         4.87 o                         
   1  10   7          0.00         -2.30         4.73 o                         
   2  10   7          8.45         13.68         4.61 o                         
   3  10   7          9.76         16.47         3.52 o                         
  -2  11   7          0.65          1.00         6.46 o                         
  -1  11   7          6.45          6.85         5.92 o                         
   0  11   7          3.76          4.91         5.47 o                         
   1  11   7          0.21          4.43         5.62 o                         
  -9   0   8         25.23         20.16         7.33 o                         
  -8   0   8         10.91         14.70         5.58 o                         
  -7   0   8        114.56        117.08         5.94 o                         
  -6   0   8        267.66        230.22        22.33 o                         
  -5   0   8        202.24        192.36         4.13 o                         
  -4   0   8         66.11         73.59         3.45 o                         
  -3   0   8         60.65         60.28         3.03 o                         
  -2   0   8        675.77        715.11        20.83 o                         
  -1   0   8        244.72        225.55         4.78 o                         
   0   0   8          4.56          6.44         2.32 o                         
   2   0   8       1465.54       1454.84         4.97 o                         
   3   0   8        147.73        132.86         2.85 o                         
   4   0   8        973.45        986.56        21.01 o                         
   5   0   8          1.24          1.10         2.36 o                         
   6   0   8         66.28         64.34         5.11 o                         
   7   0   8         11.87         11.10         3.80 o                         
   8   0   8         17.25         12.18         6.05 o                         
  -9   1   8          7.44          9.61         6.50 o                         
  -8   1   8          2.39          2.50         4.21 o                         
  -7   1   8          0.04         -0.32         3.37 o                         
  -6   1   8          9.21         12.33         3.92 o                         
  -5   1   8         81.49         80.16         3.81 o                         
  -4   1   8         88.16         89.07         3.58 o                         
  -3   1   8         58.37         66.23         3.22 o                         
  -2   1   8        159.20        198.50         3.23 o                         
  -1   1   8        124.01        125.82         2.12 o                         
   0   1   8          4.35          3.42         1.57 o                         
   2   1   8        626.29        630.33         6.09 o                         
   3   1   8        290.82        281.87         6.81 o                         
   4   1   8          0.22          0.35         1.44 o                         
   5   1   8         20.45         22.35         1.78 o                         
   6   1   8         19.67         18.99         2.38 o                         
   7   1   8          0.79          2.28         2.42 o                         
   8   1   8          9.09         10.80         3.32 o                         
  -8   2   8          7.95          8.16         3.83 o                         
  -7   2   8         21.51         26.97         4.17 o                         
  -6   2   8         20.92         18.22         3.75 o                         
  -5   2   8         43.30         34.27         2.71 o                         
  -4   2   8          0.24          0.27         2.40 o                         
  -3   2   8        138.79        137.93         3.24 o                         
  -2   2   8        383.93        465.39         3.95 o                         
  -1   2   8         81.56         92.43         2.36 o                         
   0   2   8        277.52        282.68         2.53 o                         
   2   2   8        604.74        652.73         5.69 o                         
   3   2   8          9.10         10.78         3.93 o                         
   4   2   8        116.22        114.59         1.38 o                         
   5   2   8          4.45          4.88         1.48 o                         
   6   2   8          0.37         -0.37         2.00 o                         
   7   2   8         79.36         71.88         3.87 o                         
   8   2   8         45.66         41.65         3.36 o                         
  -8   3   8          0.00         -0.46         3.94 o                         
  -7   3   8          6.70         12.23         4.54 o                         
  -6   3   8         16.99         15.24         3.02 o                         
  -5   3   8        107.90        116.12         3.43 o                         
  -4   3   8         12.56         12.86         3.44 o                         
  -3   3   8          7.54          4.92         2.59 o                         
  -2   3   8          4.06          3.16         2.12 o                         
  -1   3   8        146.65        133.94         3.64 o                         
   0   3   8         18.92         22.46         2.12 o                         
   1   3   8         29.96         32.07         0.91 o                         
   2   3   8       1058.11       1073.85         7.70 o                         
   3   3   8         91.51         92.85         3.87 o                         
   4   3   8         12.39         13.79         1.06 o                         
   5   3   8          5.92          2.53         1.77 o                         
   6   3   8         26.67         22.88         2.84 o                         
   7   3   8         41.67         44.34         2.91 o                         
   8   3   8          2.24          3.17         3.26 o                         
  -8   4   8         29.31         13.93         5.78 o                         
  -7   4   8         35.55         43.93         4.31 o                         
  -6   4   8        206.87        242.42         5.94 o                         
  -5   4   8        141.15        140.04         4.49 o                         
  -4   4   8        286.94        300.25         4.45 o                         
  -3   4   8          5.04          6.44         3.01 o                         
  -2   4   8          4.32          1.58         2.47 o                         
  -1   4   8         96.81        103.15         2.32 o                         
   0   4   8          0.92          0.96         1.37 o                         
   1   4   8        166.24        149.57         7.17 o                         
   2   4   8          6.36          9.97         4.02 o                         
   3   4   8        555.44        552.91         7.26 o                         
   4   4   8          4.97          6.65         3.73 o                         
   5   4   8         83.50         79.81         1.75 o                         
   6   4   8          1.16          0.06         2.18 o                         
   7   4   8         79.10         66.49         3.15 o                         
  -8   5   8         29.34         36.18         7.47 o                         
  -7   5   8         18.40         12.72         4.97 o                         
  -6   5   8          1.97         -3.73         4.60 o                         
  -5   5   8        247.63        271.82         5.69 o                         
  -4   5   8        245.75        228.08         3.60 o                         
  -3   5   8          1.21          3.93         3.29 o                         
  -2   5   8        153.96        148.69         3.90 o                         
  -1   5   8         24.75         28.81         2.56 o                         
   0   5   8         40.05         40.84         1.90 o                         
   1   5   8         76.80         71.63        11.24 o                         
   2   5   8        338.08        309.80         4.62 o                         
   3   5   8        538.30        578.66         7.89 o                         
   4   5   8        127.10        140.06         6.42 o                         
   5   5   8         13.06         12.45         1.10 o                         
   6   5   8         23.95         25.51         2.21 o                         
   7   5   8          0.00         -1.86         2.65 o                         
  -7   6   8          1.05          2.57         4.27 o                         
  -6   6   8         22.04         22.80         5.97 o                         
  -5   6   8         25.26         36.20         4.75 o                         
  -4   6   8          4.81          0.82         3.20 o                         
  -3   6   8        103.40        106.12         4.37 o                         
  -2   6   8        103.85         97.52         3.41 o                         
  -1   6   8        182.40        171.81         3.43 o                         
   0   6   8         29.82         30.21         3.29 o                         
   1   6   8        422.20        405.09         3.58 o                         
   2   6   8         52.32         56.31         1.63 o                         
   3   6   8        151.62        155.28         3.67 o                         
   4   6   8         33.44         33.71         1.10 o                         
   5   6   8          2.71          0.79         1.07 o                         
   6   6   8         10.14         10.39         2.04 o                         
   7   6   8          0.03          0.12         2.50 o                         
  -7   7   8          3.47          2.08         5.37 o                         
  -6   7   8          2.88          4.40         3.95 o                         
  -5   7   8          5.04          5.30         4.15 o                         
  -4   7   8         23.50         17.62         4.35 o                         
  -3   7   8         55.10         51.72         3.65 o                         
  -2   7   8          5.61          4.19         3.92 o                         
  -1   7   8          7.87         10.34         2.68 o                         
   0   7   8          5.14          5.80         3.14 o                         
   1   7   8        192.16        190.03         4.33 o                         
   2   7   8         11.75          7.18         4.77 o                         
   3   7   8         29.79         35.32         1.88 o                         
   4   7   8          0.87          0.54         1.55 o                         
   5   7   8          0.46         -0.52         1.31 o                         
   6   7   8          0.12         -1.49         9.07 o                         
  -6   8   8          3.24          2.07         4.94 o                         
  -5   8   8         58.66         64.72         6.82 o                         
  -4   8   8          5.44          6.26         4.20 o                         
  -3   8   8          9.23         12.00         3.98 o                         
  -2   8   8         38.64         32.82         4.13 o                         
  -1   8   8        171.07        184.57        10.96 o                         
   0   8   8         16.77         19.93         3.60 o                         
   1   8   8        167.56        169.68         6.54 o                         
   2   8   8         18.65         24.16         3.23 o                         
   3   8   8         18.35         17.08         2.84 o                         
   4   8   8          0.10          0.48         1.88 o                         
   5   8   8          1.06          2.10         1.58 o                         
  -5   9   8         91.75        112.31         8.09 o                         
  -4   9   8         19.20         19.75         4.86 o                         
  -3   9   8         34.86         28.82         5.38 o                         
  -2   9   8          4.44          0.04         6.44 o                         
  -1   9   8          0.10          3.13         4.42 o                         
   0   9   8          1.36          2.69         4.46 o                         
   1   9   8         41.96         43.81         3.56 o                         
   2   9   8          0.15          3.06         3.67 o                         
   3   9   8         91.02         91.98         4.99 o                         
   4   9   8         52.69         51.95         3.55 o                         
  -4  10   8         21.77         23.72         5.78 o                         
  -3  10   8         12.56          7.96         6.66 o                         
  -2  10   8          0.04         -3.82         5.61 o                         
  -1  10   8          8.81          6.73         5.09 o                         
   0  10   8          0.08         10.34         5.17 o                         
   1  10   8          3.51          3.00         4.53 o                         
   2  10   8         14.91         18.84         3.73 o                         
   3  10   8          6.92          6.65         4.08 o                         
  -1  11   8          7.43         10.89         7.26 o                         
   0  11   8         17.56         20.92         5.41 o                         
  -8   1   9          0.02          7.62         3.69 o                         
  -7   1   9         33.56         34.03         3.50 o                         
  -6   1   9        128.83        101.92         3.75 o                         
  -5   1   9        281.94        259.42         8.58 o                         
  -4   1   9          9.75          8.74         2.52 o                         
  -3   1   9        500.05        531.66        10.12 o                         
  -2   1   9         81.58         92.74         2.50 o                         
  -1   1   9        203.55        193.95         2.77 o                         
   0   1   9        221.80        228.90         7.98 o                         
   2   1   9         32.19         31.09         1.68 o                         
   3   1   9        157.85        159.63         1.85 o                         
   4   1   9         28.83         33.51         2.28 o                         
   5   1   9         10.12         11.72         1.56 o                         
   6   1   9         11.39          8.89         2.40 o                         
   7   1   9         14.70         13.79         2.29 o                         
   8   1   9         33.70         31.91         3.68 o                         
  -8   2   9          0.07          1.13         4.33 o                         
  -7   2   9         13.55         21.66         4.03 o                         
  -6   2   9         30.45         28.90         3.16 o                         
  -5   2   9         51.55         55.80         3.74 o                         
  -4   2   9         25.07         22.45         2.10 o                         
  -3   2   9        169.57        169.73         3.28 o                         
  -2   2   9        705.24        718.18         5.69 o                         
  -1   2   9         10.59         16.55         1.94 o                         
   0   2   9       1991.01       1992.59         6.16 o                         
   1   2   9        220.40        206.33         1.06 o                         
   2   2   9         35.53         33.90         3.77 o                         
   3   2   9         87.52         81.94         4.34 o                         
   4   2   9          4.22          3.61         1.53 o                         
   5   2   9         56.14         58.50         2.38 o                         
   6   2   9          4.85          5.53         1.99 o                         
   7   2   9          3.09          0.94         2.28 o                         
   8   2   9         30.12         29.62         3.11 o                         
  -8   3   9         36.53         37.53         5.62 o                         
  -7   3   9          1.60         -1.69         4.01 o                         
  -6   3   9         42.45         41.60         3.34 o                         
  -5   3   9          3.97          3.19         2.97 o                         
  -4   3   9        195.88        190.26         4.33 o                         
  -3   3   9         36.71         36.17         3.49 o                         
  -2   3   9        130.34        130.08         3.34 o                         
  -1   3   9         82.39         82.67         2.16 o                         
   0   3   9        235.26        259.77         2.79 o                         
   1   3   9          0.45          4.06         4.04 o                         
   2   3   9          8.73          6.40         3.32 o                         
   3   3   9        253.45        273.41         5.71 o                         
   4   3   9         77.87         74.61         5.34 o                         
   5   3   9         10.47         11.18         1.46 o                         
   6   3   9          8.26         10.89         2.26 o                         
   7   3   9          2.91          4.39         2.64 o                         
  -8   4   9          6.12          5.55         5.07 o                         
  -7   4   9          1.66          2.47         4.57 o                         
  -6   4   9         10.85          7.72         4.09 o                         
  -5   4   9         14.41         13.88         4.20 o                         
  -4   4   9        203.03        191.92         4.10 o                         
  -3   4   9         71.31         77.63         2.97 o                         
  -2   4   9         94.97         85.84         2.53 o                         
  -1   4   9          8.28         10.91         2.23 o                         
   0   4   9        209.56        227.59         2.96 o                         
   1   4   9          5.26          3.89         1.26 o                         
   2   4   9          4.60          4.51         4.67 o                         
   3   4   9          4.96          2.71         3.77 o                         
   4   4   9          3.46          3.77         5.42 o                         
   5   4   9          8.74         12.31         6.36 o                         
   6   4   9          4.11          4.11         1.64 o                         
   7   4   9          2.16          2.97         2.32 o                         
  -7   5   9         23.66         30.35         6.05 o                         
  -6   5   9         40.40         46.10         5.55 o                         
  -5   5   9          0.07         -3.12         4.34 o                         
  -4   5   9        229.86        205.69        13.10 o                         
  -3   5   9         40.98         41.02         4.13 o                         
  -2   5   9         15.09         16.75         3.18 o                         
  -1   5   9         40.51         42.40         2.45 o                         
   0   5   9          0.96          2.89         1.69 o                         
   1   5   9         32.42         35.89         2.99 o                         
   2   5   9          1.25         -4.61         4.61 o                         
   3   5   9        135.80        132.76         6.42 o                         
   4   5   9          3.90          2.89         6.26 o                         
   5   5   9         89.19        113.40         7.44 o                         
   6   5   9          5.13         12.86         8.24 o                         
   7   5   9          2.44         -1.92         8.74 o                         
  -7   6   9         17.56         17.84         4.52 o                         
  -6   6   9          8.17          8.50         4.74 o                         
  -5   6   9          1.00         -0.83         3.55 o                         
  -4   6   9         90.66         90.75         4.79 o                         
  -3   6   9        490.69        475.73         9.30 o                         
  -2   6   9         76.94         77.18         3.41 o                         
  -1   6   9         26.32         26.51         2.62 o                         
   0   6   9         72.73         80.07         3.26 o                         
   1   6   9        475.18        464.13         7.77 o                         
   2   6   9         72.55         75.20         2.41 o                         
   3   6   9          5.14          5.59         5.85 o                         
   4   6   9         20.86         26.28         7.03 o                         
   5   6   9         15.27         11.54         7.09 o                         
   6   6   9          0.16          2.28         7.75 o                         
  -6   7   9          0.02         -5.50         6.26 o                         
  -5   7   9          1.04          2.56         5.63 o                         
  -4   7   9         10.78         16.50         4.86 o                         
  -3   7   9         96.04        101.79         4.81 o                         
  -2   7   9          0.01          0.02         3.48 o                         
  -1   7   9        274.50        254.60         3.69 o                         
   0   7   9        193.86        186.68         3.59 o                         
   1   7   9        179.15        167.62         3.30 o                         
   2   7   9         56.05         50.68         2.77 o                         
   3   7   9          0.66          0.99         1.23 o                         
   4   7   9         34.11         30.29         8.23 o                         
   5   7   9          5.07         11.74         6.40 o                         
   6   7   9          0.23         -1.65        10.07 o                         
  -6   8   9          0.40         -0.08         5.25 o                         
  -5   8   9          8.73          5.58         4.41 o                         
  -4   8   9          2.65          4.31         3.96 o                         
  -3   8   9          3.54          8.44         3.96 o                         
  -2   8   9         55.85         62.33         5.54 o                         
  -1   8   9          0.60         -2.65         3.45 o                         
   0   8   9         19.21         16.52         3.54 o                         
   1   8   9          2.99          3.62         3.31 o                         
   2   8   9          0.29          5.21         2.62 o                         
   3   8   9          1.88          0.91         1.90 o                         
   4   8   9         11.73         13.90         7.56 o                         
   5   8   9          0.02         -6.40         7.42 o                         
  -5   9   9          1.36          0.03         5.28 o                         
  -4   9   9          3.56          9.63         6.10 o                         
  -3   9   9          1.01          5.54         4.16 o                         
  -2   9   9         19.05         28.56         6.22 o                         
  -1   9   9         10.99         12.13         6.93 o                         
   0   9   9          1.73          1.33         4.03 o                         
   1   9   9         20.41         15.92         3.70 o                         
   2   9   9          7.70          7.17         3.15 o                         
   3   9   9         16.26          8.98         3.13 o                         
   4   9   9         18.68         16.53         1.69 o                         
  -3  10   9          0.00          0.62         6.17 o                         
  -2  10   9          0.16          5.12         7.70 o                         
  -1  10   9          1.04          2.60         5.49 o                         
   0  10   9          0.27          0.32         4.92 o                         
   1  10   9          4.59          6.61         4.34 o                         
   2  10   9         10.96         17.72         4.18 o                         
   3  10   9         21.56         24.65         5.25 o                         
  -8   0  10          0.20          1.67         5.32 o                         
  -7   0  10          1.61          1.10         5.51 o                         
  -6   0  10         37.00         37.70         4.26 o                         
  -5   0  10          3.68          5.75         3.59 o                         
  -4   0  10         36.56         28.53         8.23 o                         
  -3   0  10          4.75          3.98         3.18 o                         
  -2   0  10         13.71         16.46         3.46 o                         
  -1   0  10        138.80        149.48         3.67 o                         
   0   0  10        795.81        795.91         5.24 o                         
   1   0  10        314.67        317.87         3.40 o                         
   2   0  10         95.19         81.37         2.39 o                         
   3   0  10          7.79          9.95         2.34 o                         
   4   0  10         62.62         73.00         3.14 o                         
   5   0  10         11.41         11.88         2.98 o                         
   6   0  10          7.40         10.53         2.79 o                         
   7   0  10          4.79          4.79         3.19 o                         
   8   0  10          0.78         -1.73         3.93 o                         
  -8   1  10          0.55         -1.84         3.88 o                         
  -7   1  10          0.12         -3.88         3.88 o                         
  -6   1  10          1.49          1.68         3.15 o                         
  -5   1  10          0.41          2.78         2.91 o                         
  -4   1  10        450.86        441.17         4.11 o                         
  -3   1  10        194.03        195.27         4.66 o                         
  -2   1  10         42.23         43.47         3.20 o                         
  -1   1  10          0.34          4.67         2.34 o                         
   0   1  10         84.14         93.15         5.91 o                         
   2   1  10        235.85        236.56         3.05 o                         
   3   1  10         40.98         39.44         1.48 o                         
   4   1  10          4.12          2.87         1.77 o                         
   5   1  10          6.65          7.75         2.42 o                         
   6   1  10          0.00          2.40         1.95 o                         
   7   1  10          0.13         -2.32         2.32 o                         
   8   1  10          1.33          0.55         2.87 o                         
  -8   2  10         10.18         13.55         4.56 o                         
  -7   2  10          7.57          6.31         3.62 o                         
  -6   2  10          8.53         10.67         4.87 o                         
  -5   2  10          2.39          3.42         2.87 o                         
  -4   2  10        454.71        425.57        14.41 o                         
  -3   2  10          0.90          2.17         2.75 o                         
  -2   2  10          9.60         11.17         2.97 o                         
  -1   2  10        412.25        415.38         3.36 o                         
   0   2  10        481.49        519.77         3.79 o                         
   1   2  10         88.61         95.03         1.16 o                         
   2   2  10         79.90         90.83         4.08 o                         
   3   2  10        152.28        162.09         4.73 o                         
   4   2  10         29.60         28.60         3.79 o                         
   5   2  10          6.82          2.54         2.95 o                         
   6   2  10         14.26         10.57         1.97 o                         
   7   2  10          9.41          9.27         2.84 o                         
  -8   3  10         33.14         39.94         5.04 o                         
  -7   3  10          5.57         13.33         4.06 o                         
  -6   3  10         26.91         24.74         5.24 o                         
  -5   3  10         37.06         41.93         4.55 o                         
  -4   3  10        958.50        937.03         6.55 o                         
  -3   3  10         30.42         23.49         2.58 o                         
  -2   3  10        271.96        280.12         3.18 o                         
  -1   3  10          3.96          6.77         2.10 o                         
   0   3  10          3.14          5.59         2.22 o                         
   2   3  10          0.62          3.61         4.44 o                         
   3   3  10        243.98        266.19         6.09 o                         
   4   3  10         87.80         93.91         5.46 o                         
   5   3  10         46.10         58.77         5.87 o                         
   6   3  10          0.08          3.00         5.63 o                         
   7   3  10         36.75         30.19         2.73 o                         
  -8   4  10         13.95         11.99         5.32 o                         
  -7   4  10          0.80         -3.18         4.32 o                         
  -6   4  10         18.44         19.53         4.31 o                         
  -5   4  10          8.97          3.27         3.54 o                         
  -4   4  10        107.03        110.36         4.65 o                         
  -3   4  10          5.97          3.77         2.77 o                         
  -2   4  10         36.90         37.92         2.92 o                         
  -1   4  10          0.09         -1.51         2.59 o                         
   0   4  10          0.11         -2.49         2.49 o                         
   1   4  10          3.22          4.63         1.18 o                         
   2   4  10         57.91         63.52         5.20 o                         
   3   4  10         86.14         71.36         4.48 o                         
   4   4  10          0.51         -0.27         5.46 o                         
   5   4  10         66.29         67.65         6.48 o                         
   6   4  10         12.31         14.00         6.38 o                         
   7   4  10         20.99         16.96         7.95 o                         
  -7   5  10         18.68         25.40         6.29 o                         
  -6   5  10         20.22         24.92         4.26 o                         
  -5   5  10         19.22         25.67         4.40 o                         
  -4   5  10         37.57         31.64         3.57 o                         
  -3   5  10        355.09        347.42         5.41 o                         
  -2   5  10          2.76          1.69         3.07 o                         
  -1   5  10          4.14          5.55         2.33 o                         
   0   5  10          4.60          8.07         1.92 o                         
   1   5  10          5.32          3.24         1.49 o                         
   2   5  10        544.60        578.07         8.30 o                         
   3   5  10          0.04          2.91         5.61 o                         
   4   5  10         10.20         13.98         6.28 o                         
   5   5  10          2.55          0.98         7.46 o                         
   6   5  10         23.67         18.67         6.30 o                         
   7   5  10          3.34          1.83         6.81 o                         
  -7   6  10         13.70         16.92         4.45 o                         
  -6   6  10          0.32          1.05         4.52 o                         
  -5   6  10         19.15         21.76         3.62 o                         
  -4   6  10          0.06          5.89         4.09 o                         
  -3   6  10        280.02        288.07         5.10 o                         
  -2   6  10         14.94         16.02         3.69 o                         
  -1   6  10         65.41         67.72         6.27 o                         
   0   6  10          7.96          7.91         2.83 o                         
   1   6  10         18.28         21.13         2.12 o                         
   2   6  10         25.55         31.37         5.28 o                         
   3   6  10          0.01          5.08         6.42 o                         
   4   6  10          0.40         -2.61         6.89 o                         
   5   6  10          5.76         -6.34         7.17 o                         
   6   6  10         16.92         19.06         8.19 o                         
  -6   7  10          0.76         -1.83         5.54 o                         
  -5   7  10          0.07          1.59         4.81 o                         
  -4   7  10          0.68          2.05         3.51 o                         
  -3   7  10        228.75        222.33         5.08 o                         
  -2   7  10          0.20         -0.83         3.38 o                         
  -1   7  10          3.73          5.26         3.07 o                         
   0   7  10          0.00         -0.26         2.85 o                         
   1   7  10         21.24         24.16         2.72 o                         
   2   7  10        178.78        180.77         2.61 o                         
   3   7  10          4.86          3.02         6.71 o                         
   4   7  10          0.30          2.53         8.40 o                         
   5   7  10          3.93          2.02         8.60 o                         
  -5   8  10         19.45         14.64         5.34 o                         
  -4   8  10         14.94         16.86         4.57 o                         
  -3   8  10        180.10        197.23         6.91 o                         
  -2   8  10          1.12          2.67         3.83 o                         
  -1   8  10         82.47         71.59         5.20 o                         
   0   8  10         13.59         17.89         6.98 o                         
   1   8  10          4.10          3.32         2.67 o                         
   2   8  10         19.21         15.93         2.12 o                         
   3   8  10          5.14          6.65         8.01 o                         
   4   8  10          4.62         -0.49         6.44 o                         
   5   8  10          3.65         15.76        11.07 o                         
  -4   9  10         13.51         11.88         4.61 o                         
  -3   9  10         23.86         27.73         4.12 o                         
  -2   9  10          0.46         -6.16         6.22 o                         
  -1   9  10          0.02          1.01         6.07 o                         
   0   9  10          0.08         -1.25         4.08 o                         
   1   9  10         23.97         28.61         3.72 o                         
   2   9  10          0.00          3.66         2.76 o                         
   3   9  10         53.36         58.75         2.61 o                         
   4   9  10         25.38         38.73         7.46 o                         
  -3  10  10          0.33          4.62         6.94 o                         
  -2  10  10          6.14          2.20         5.91 o                         
  -1  10  10          9.85          8.97         4.89 o                         
   0  10  10          0.00          3.43         4.96 o                         
   1  10  10          5.75          5.62         4.46 o                         
   2  10  10          2.85          2.86         3.44 o                         
  -8   1  11         16.65         10.42         4.95 o                         
  -7   1  11          4.22          3.95         4.20 o                         
  -6   1  11         50.56         42.04         3.81 o                         
  -5   1  11          4.38         -0.22         3.18 o                         
  -4   1  11        144.37        148.50         4.09 o                         
  -3   1  11         56.35         51.49         2.59 o                         
  -2   1  11         16.79         15.97         2.14 o                         
  -1   1  11        140.71        126.54         2.79 o                         
   0   1  11          9.67         11.11         2.03 o                         
   2   1  11         52.99         57.95         1.59 o                         
   3   1  11          5.55          4.94         1.59 o                         
   4   1  11         14.59         17.48         1.68 o                         
   5   1  11         21.95         18.38         2.84 o                         
   6   1  11         15.02         14.47         2.95 o                         
   7   1  11          2.33          0.45         3.55 o                         
  -8   2  11          4.80          4.68         4.18 o                         
  -7   2  11          5.98          9.31         4.06 o                         
  -6   2  11         28.62         26.36         3.52 o                         
  -5   2  11        137.12        133.27         4.13 o                         
  -4   2  11        451.58        427.02         3.79 o                         
  -3   2  11        170.97        170.46         4.02 o                         
  -2   2  11         21.94         21.00         2.70 o                         
  -1   2  11        327.84        314.70         3.36 o                         
   1   2  11        123.92        115.66         1.39 o                         
   2   2  11          2.49          8.01         3.97 o                         
   3   2  11        291.58        304.23         5.40 o                         
   4   2  11        235.67        224.41         5.03 o                         
   5   2  11          0.02          2.00         4.04 o                         
   6   2  11          0.05          2.33         2.51 o                         
   7   2  11          9.88          8.10         3.36 o                         
  -8   3  11          3.55          3.69         4.59 o                         
  -7   3  11          1.96         -2.75         5.86 o                         
  -6   3  11          1.28          7.64         4.18 o                         
  -5   3  11          6.05         10.75         4.66 o                         
  -4   3  11         92.10         95.69         3.59 o                         
  -3   3  11        104.64         94.94         3.69 o                         
  -2   3  11         37.82         35.60         2.44 o                         
  -1   3  11        120.50        117.06         2.19 o                         
   0   3  11          0.16          0.80         2.45 o                         
   2   3  11         89.67         93.01         4.71 o                         
   3   3  11         40.88         35.20         4.89 o                         
   4   3  11          3.56         -0.04         5.14 o                         
   5   3  11          1.36          3.45         5.65 o                         
   6   3  11          1.67         -1.67         6.30 o                         
   7   3  11          0.14          2.14         6.83 o                         
  -8   4  11          0.09          1.43         6.53 o                         
  -7   4  11          8.21         12.50         3.99 o                         
  -6   4  11          6.87          4.13         5.33 o                         
  -5   4  11         36.14         43.09         5.33 o                         
  -4   4  11         13.00         15.81         2.66 o                         
  -3   4  11        120.57        125.30         3.93 o                         
  -2   4  11          2.41         -0.14         2.68 o                         
  -1   4  11        143.68        138.37        11.14 o                         
   0   4  11         42.58         46.39         2.67 o                         
   1   4  11          3.87          0.69         3.59 o                         
   2   4  11        302.49        336.97         6.83 o                         
   3   4  11        285.64        284.34         6.93 o                         
   4   4  11          0.22         -3.08         5.81 o                         
   5   4  11          5.19          4.81         6.12 o                         
   6   4  11          4.60          6.18         6.69 o                         
   7   4  11          2.84          7.20         7.73 o                         
  -7   5  11         26.50         27.42         5.25 o                         
  -6   5  11         35.17         27.54         5.15 o                         
  -5   5  11         17.52         14.36         4.67 o                         
  -4   5  11        136.85        156.76         5.46 o                         
  -3   5  11         12.62         20.73         4.01 o                         
  -2   5  11          6.86          5.46         2.83 o                         
  -1   5  11         29.33         24.38         2.38 o                         
   0   5  11          4.28          3.47         2.85 o                         
   1   5  11          6.39          6.57         3.11 o                         
   2   5  11        211.18        237.55         6.58 o                         
   3   5  11        145.96        143.07         6.46 o                         
   4   5  11         23.15         21.28         7.13 o                         
   5   5  11         30.20         30.82         7.36 o                         
   6   5  11         10.45          6.81         8.52 o                         
  -7   6  11          4.54          4.05         5.86 o                         
  -6   6  11          1.84         -5.44         5.44 o                         
  -5   6  11          6.41          3.42         4.06 o                         
  -4   6  11         22.97         21.94         4.02 o                         
  -3   6  11        206.61        194.18         3.97 o                         
  -2   6  11        213.80        187.02         8.76 o                         
  -1   6  11          5.17          3.01         2.77 o                         
   0   6  11         26.03         25.30         2.59 o                         
   1   6  11        119.58        114.74         2.32 o                         
   2   6  11        346.58        351.64         8.03 o                         
   3   6  11        168.91        150.76         7.24 o                         
   4   6  11          9.94         10.46         5.12 o                         
   5   6  11          7.50          2.47         8.26 o                         
   6   6  11          3.06          8.66         8.97 o                         
  -6   7  11          3.35          0.37         4.68 o                         
  -5   7  11          0.03          5.23         4.60 o                         
  -4   7  11          1.93         -5.02         5.02 o                         
  -3   7  11          4.33          4.59         2.76 o                         
  -2   7  11         30.03         24.07         4.02 o                         
  -1   7  11         79.05         76.27         8.95 o                         
   0   7  11         12.06         11.00         2.94 o                         
   1   7  11         18.87         20.36         2.25 o                         
   2   7  11          3.17          3.04         4.93 o                         
   3   7  11         18.13         14.33         5.36 o                         
   4   7  11         13.15         16.96         6.38 o                         
   5   7  11          1.34          1.06         6.40 o                         
  -5   8  11         10.09          8.75         4.88 o                         
  -4   8  11          7.04          3.49         4.53 o                         
  -3   8  11          2.23         -3.14         4.06 o                         
  -2   8  11          3.53         -0.77         3.65 o                         
  -1   8  11          0.96         -0.24         5.48 o                         
   0   8  11          0.20          0.43         3.62 o                         
   1   8  11          8.01          9.83         3.08 o                         
   2   8  11          5.60          0.94         1.69 o                         
   3   8  11          1.26         -4.67         7.70 o                         
   4   8  11         10.41         19.51         9.85 o                         
  -4   9  11          3.23          7.32         4.96 o                         
  -3   9  11          1.42          2.18         4.53 o                         
  -2   9  11         35.53         31.11         4.37 o                         
  -1   9  11          5.61         12.13         4.05 o                         
   0   9  11          7.75          8.43         3.77 o                         
   1   9  11         10.06          3.37         3.52 o                         
   2   9  11          4.56          5.52         2.18 o                         
   3   9  11          9.16         17.00         9.60 o                         
  -2  10  11          0.77          1.46         4.45 o                         
  -1  10  11          0.22          0.74         4.81 o                         
   0  10  11         17.35         18.41         4.75 o                         
   1  10  11          1.36          1.06         3.85 o                         
  -8   0  12          0.10         -3.20         5.52 o                         
  -7   0  12         34.99         36.43         5.41 o                         
  -6   0  12         16.52         19.10         9.47 o                         
  -5   0  12        194.13        174.00         5.10 o                         
  -4   0  12         34.57         29.75         4.17 o                         
  -3   0  12         81.06         71.26         6.17 o                         
  -2   0  12        112.17        111.56         3.37 o                         
  -1   0  12        242.79        226.91         4.97 o                         
   0   0  12         35.31         42.05         3.34 o                         
   1   0  12        924.95        880.63         5.81 o                         
   2   0  12        128.92        138.45         3.06 o                         
   3   0  12         14.19         13.09         2.51 o                         
   4   0  12          5.79          3.59         2.53 o                         
   5   0  12         22.40         22.83         3.42 o                         
   6   0  12          2.20          4.12         4.18 o                         
   7   0  12          0.57         -0.04         5.08 o                         
  -8   1  12          0.53          1.52         5.07 o                         
  -7   1  12          3.68          1.85         4.17 o                         
  -6   1  12          4.63         13.35         3.60 o                         
  -5   1  12          6.73         -0.69         3.04 o                         
  -4   1  12         27.34         24.68         3.14 o                         
  -3   1  12        104.10        104.82         3.32 o                         
  -2   1  12        276.19        270.08         5.07 o                         
  -1   1  12         13.34          8.88         2.95 o                         
   0   1  12         38.03         40.81         3.02 o                         
   2   1  12          4.01          5.68         1.50 o                         
   3   1  12         45.57         46.62         1.56 o                         
   4   1  12          6.32          5.20         1.51 o                         
   5   1  12          0.02         -1.00         2.27 o                         
   6   1  12         11.40         11.15         2.74 o                         
   7   1  12          0.01          1.78         3.62 o                         
  -8   2  12         13.79         15.35         5.22 o                         
  -7   2  12          0.16          1.72         4.15 o                         
  -6   2  12          0.05         -0.49         3.41 o                         
  -5   2  12          7.13          3.55         3.35 o                         
  -4   2  12         47.61         52.62         4.26 o                         
  -3   2  12          9.94          6.99         2.04 o                         
  -2   2  12          6.99          8.85         2.22 o                         
  -1   2  12         94.06        100.24         3.11 o                         
   0   2  12          0.31         -2.75         4.77 o                         
   1   2  12         82.67         79.95         1.59 o                         
   2   2  12         41.30         42.83         4.34 o                         
   3   2  12         25.45         24.69         4.14 o                         
   4   2  12         25.27         25.62         4.24 o                         
   5   2  12         81.39         87.24         4.93 o                         
   6   2  12          0.08          2.67         5.46 o                         
   7   2  12          3.86          9.32         6.75 o                         
  -8   3  12          8.02          7.79         5.16 o                         
  -7   3  12         12.43         17.27         4.67 o                         
  -6   3  12         12.72         12.31         4.08 o                         
  -5   3  12         95.74         91.70         4.56 o                         
  -4   3  12          0.15          0.63         2.97 o                         
  -3   3  12          8.85          8.71         2.65 o                         
  -2   3  12          1.30         -0.07         2.56 o                         
  -1   3  12        151.71        160.73         3.77 o                         
   0   3  12          4.04          2.24         2.53 o                         
   2   3  12         14.82         14.51         4.81 o                         
   3   3  12        308.54        324.10         6.52 o                         
   4   3  12         66.13         61.99         4.99 o                         
   5   3  12          0.00         -2.14         5.12 o                         
   6   3  12          0.01          1.22         7.01 o                         
   7   3  12          5.07         -1.32         7.54 o                         
  -7   4  12          1.31          3.41         4.98 o                         
  -6   4  12          0.64          4.46         4.17 o                         
  -5   4  12          0.54         -1.12         3.99 o                         
  -4   4  12         25.64         28.76         3.15 o                         
  -3   4  12         21.32         22.10         3.04 o                         
  -2   4  12          3.88          2.08         2.82 o                         
  -1   4  12         40.04         45.47         2.31 o                         
   0   4  12         23.57         22.65         2.61 o                         
   1   4  12          4.79          8.44         5.01 o                         
   2   4  12         39.48         51.08         5.69 o                         
   3   4  12          0.55         -2.59         6.09 o                         
   4   4  12         48.03         57.44         6.40 o                         
   5   4  12          2.39          3.24         6.62 o                         
   6   4  12          2.80         -4.73         6.89 o                         
  -7   5  12          2.55          5.22         5.22 o                         
  -6   5  12          2.51          1.33         5.14 o                         
  -5   5  12          4.47         10.67         3.71 o                         
  -4   5  12         55.47         52.72         3.02 o                         
  -3   5  12          2.51         -2.72         3.98 o                         
  -2   5  12        184.77        156.66         4.08 o                         
  -1   5  12        105.72         90.70         4.42 o                         
   0   5  12          1.71          4.93         2.65 o                         
   1   5  12          7.14          7.79         5.67 o                         
   2   5  12         42.82         42.30         6.20 o                         
   3   5  12          5.79          2.92         6.40 o                         
   4   5  12         14.65          7.66         6.69 o                         
   5   5  12          9.01         17.12         7.97 o                         
   6   5  12          0.01         -1.65         8.38 o                         
  -6   6  12          0.32          1.56         4.26 o                         
  -5   6  12          0.06          0.42         4.51 o                         
  -4   6  12          0.49         -1.40         3.96 o                         
  -3   6  12          0.03         -2.63         2.84 o                         
  -2   6  12          2.26          8.19         3.50 o                         
  -1   6  12          2.48          1.56         2.81 o                         
   0   6  12          8.28         11.86         3.10 o                         
   1   6  12          4.74          3.21         2.00 o                         
   2   6  12          5.14         13.49         6.50 o                         
   3   6  12          8.17         -1.35         6.48 o                         
   4   6  12         12.26         12.07         7.93 o                         
   5   6  12          1.32         -1.02         7.71 o                         
   6   6  12         11.22          6.07         9.95 o                         
  -6   7  12          5.51          8.41         4.86 o                         
  -5   7  12          3.83          3.07         4.18 o                         
  -4   7  12         16.12         11.66         5.12 o                         
  -3   7  12          9.89          9.12         4.30 o                         
  -2   7  12         58.23         50.24         3.49 o                         
  -1   7  12         10.92          9.95         3.39 o                         
   0   7  12         13.28         18.52         2.96 o                         
   1   7  12          0.55          1.23         7.16 o                         
   2   7  12         80.71         96.50         7.89 o                         
   3   7  12          0.69          0.73         8.03 o                         
   4   7  12          5.80          4.91         8.68 o                         
   5   7  12          4.60          3.02         9.54 o                         
  -5   8  12          4.88          3.64         4.71 o                         
  -4   8  12          1.92          5.71         5.43 o                         
  -3   8  12          0.19         -4.60         4.60 o                         
  -2   8  12          2.60          3.44         3.86 o                         
  -1   8  12          0.18         -1.61         4.50 o                         
   0   8  12          4.09          3.39         3.68 o                         
   1   8  12          0.28         -0.42         2.99 o                         
   2   8  12          0.17         -8.32         8.32 o                         
   3   8  12          4.33          3.02         8.34 o                         
   4   8  12         22.91         15.02        10.11 o                         
  -4   9  12          5.59          4.93         4.11 o                         
  -3   9  12          0.67         -2.06         4.51 o                         
  -2   9  12          0.00          1.05         4.00 o                         
  -1   9  12          0.02          2.61         6.98 o                         
   0   9  12          6.43         12.46         7.67 o                         
   1   9  12          3.58         -0.81         3.21 o                         
   2   9  12         22.88         22.98         1.96 o                         
   3   9  12         10.39         11.46         8.56 o                         
  -1  10  12          1.43          1.78         5.01 o                         
   0  10  12          8.84         10.05         4.46 o                         
   1  10  12          1.49          8.60         9.36 o                         
  -8   1  13         29.66         43.44         4.80 o                         
  -7   1  13          3.37          6.91         4.34 o                         
  -6   1  13         13.80         12.27         4.44 o                         
  -5   1  13         84.77         77.35         3.72 o                         
  -4   1  13         24.35         28.07         2.80 o                         
  -3   1  13        936.10        950.22         6.51 o                         
  -2   1  13          1.31          1.97         2.62 o                         
  -1   1  13        340.26        319.56         5.18 o                         
   0   1  13          6.58          7.84         2.37 o                         
   1   1  13        132.67        137.88         4.34 o                         
   2   1  13         11.63         10.29         1.16 o                         
   3   1  13         31.85         31.78         1.04 o                         
   4   1  13         24.19         26.06         1.58 o                         
   5   1  13         18.77         17.70         2.30 o                         
   6   1  13          1.82         -0.71         2.76 o                         
   7   1  13          1.51          0.37         3.38 o                         
  -8   2  13         20.98         21.86         4.60 o                         
  -7   2  13         15.22         17.62         3.81 o                         
  -6   2  13         27.09         28.19         4.02 o                         
  -5   2  13        212.26        179.42         6.85 o                         
  -4   2  13          3.91          3.80         3.29 o                         
  -3   2  13        258.56        268.63         4.68 o                         
  -2   2  13          1.00          3.82         2.42 o                         
  -1   2  13         47.13         44.70         2.80 o                         
   0   2  13         46.71         39.46         5.10 o                         
   1   2  13          0.62          0.08         1.39 o                         
   2   2  13         83.41         78.95         4.53 o                         
   3   2  13        314.01        334.89         5.77 o                         
   4   2  13          8.41          7.05         4.28 o                         
   5   2  13          2.75          4.48         5.28 o                         
   6   2  13          0.06         -3.51         5.59 o                         
   7   2  13          2.21          0.75         7.03 o                         
  -7   3  13         19.23         19.59         4.54 o                         
  -6   3  13          5.38          0.99         4.37 o                         
  -5   3  13        125.99        134.87         4.87 o                         
  -4   3  13         56.03         57.14         3.70 o                         
  -3   3  13        219.46        212.27         3.45 o                         
  -2   3  13         33.60         30.82         3.33 o                         
  -1   3  13         12.85         12.82         2.47 o                         
   2   3  13         50.93         52.43         5.12 o                         
   3   3  13         24.55         22.30         5.34 o                         
   4   3  13        238.56        244.02         6.60 o                         
   5   3  13          3.66         -2.92         5.57 o                         
   6   3  13          1.12          0.98         6.46 o                         
  -7   4  13          6.36         11.19         5.23 o                         
  -6   4  13          5.45         10.47         4.30 o                         
  -5   4  13          5.74          6.32         3.63 o                         
  -4   4  13         16.51         20.41         3.45 o                         
  -3   4  13        156.41        137.51         4.36 o                         
  -2   4  13          2.57          7.99         2.60 o                         
  -1   4  13          8.64          6.20         2.07 o                         
   0   4  13         51.63         42.89         2.77 o                         
   1   4  13          9.83         12.94         5.50 o                         
   2   4  13          3.67          3.61         4.34 o                         
   3   4  13         43.72         37.98         6.71 o                         
   4   4  13          4.10         16.71         6.36 o                         
   5   4  13          1.68         -0.45         6.50 o                         
   6   4  13         26.36         20.02         7.36 o                         
  -7   5  13          4.26         10.63         5.83 o                         
  -6   5  13         36.61         54.46         6.14 o                         
  -5   5  13          8.11          9.16         4.28 o                         
  -4   5  13         12.79         13.45         4.02 o                         
  -3   5  13         15.65         13.39         3.27 o                         
  -2   5  13          7.34          2.84         2.39 o                         
  -1   5  13          5.05          3.96         2.21 o                         
   0   5  13          0.08          0.77         2.59 o                         
   1   5  13         15.45          5.97         5.56 o                         
   2   5  13         13.08         18.39         4.91 o                         
   3   5  13          9.23         10.31         5.16 o                         
   4   5  13          9.84          1.37         7.15 o                         
   5   5  13          0.23         -1.47         6.81 o                         
   6   5  13          0.28          0.75         6.58 o                         
  -6   6  13          1.27         -1.86         5.29 o                         
  -5   6  13          1.65          4.36         4.63 o                         
  -4   6  13          9.37          7.45         3.38 o                         
  -3   6  13         17.12         17.02         4.01 o                         
  -2   6  13        153.90        137.27         4.10 o                         
  -1   6  13          1.39          1.48         2.62 o                         
   0   6  13          3.62          3.97         2.92 o                         
   1   6  13         11.72         14.00         6.18 o                         
   2   6  13         46.48         63.82         7.36 o                         
   3   6  13         97.98         99.76         7.62 o                         
   4   6  13         15.16         18.02         7.81 o                         
   5   6  13          2.64          0.82         8.17 o                         
  -5   7  13          1.46          0.21         4.89 o                         
  -4   7  13          2.88          5.33         4.57 o                         
  -3   7  13          6.99          4.73         3.71 o                         
  -2   7  13         62.17         62.70         3.45 o                         
  -1   7  13          0.37          0.70         2.69 o                         
   0   7  13          3.21          1.29         2.90 o                         
   1   7  13          4.01          7.07         2.81 o                         
   2   7  13          0.02          4.12         7.46 o                         
   3   7  13         42.28         39.81         8.87 o                         
   4   7  13         17.08          8.91         9.13 o                         
  -5   8  13          8.88          5.31         5.17 o                         
  -4   8  13          9.94          9.96         4.83 o                         
  -3   8  13          6.39          9.81         3.75 o                         
  -2   8  13         86.35         77.70         5.05 o                         
  -1   8  13          0.20         -0.61         4.71 o                         
   0   8  13          0.32          3.53         4.01 o                         
   1   8  13          5.81          5.20         2.52 o                         
   2   8  13          1.41          1.24         7.97 o                         
   3   8  13          8.63          8.15        10.44 o                         
   4   8  13          0.36          1.92         9.87 o                         
  -3   9  13          3.77          5.34         4.39 o                         
  -2   9  13          8.29         12.89         5.14 o                         
  -1   9  13          8.11         20.15         5.28 o                         
   0   9  13         15.46         23.88         4.11 o                         
   1   9  13          0.94          2.99         3.23 o                         
   2   9  13          2.07         -2.10         8.46 o                         
  -8   0  14         34.19         55.66         7.43 o                         
  -7   0  14          8.13          2.07         5.32 o                         
  -6   0  14          9.74         19.27         5.83 o                         
  -5   0  14         26.08         28.40         6.36 o                         
  -4   0  14         69.16         72.63         4.85 o                         
  -3   0  14        531.25        529.03        13.34 o                         
  -2   0  14          4.21          6.05         4.95 o                         
  -1   0  14        249.09        261.53         5.75 o                         
   0   0  14         19.81         16.43         3.81 o                         
   1   0  14        882.35        880.06         6.16 o                         
   2   0  14         16.24         20.49         2.39 o                         
   3   0  14         34.41         49.94         2.65 o                         
   4   0  14         20.21         21.36         3.18 o                         
   5   0  14         48.40         50.35         3.59 o                         
   6   0  14          1.83          1.88         4.02 o                         
   7   0  14         15.44         12.47         5.57 o                         
  -8   1  14          3.77          0.98         5.29 o                         
  -7   1  14          0.22         -2.36         3.67 o                         
  -6   1  14          4.84          7.93         3.66 o                         
  -5   1  14         46.38         42.57         6.85 o                         
  -4   1  14         29.22         28.64         2.51 o                         
  -3   1  14        645.60        655.62        16.42 o                         
  -2   1  14         31.85         34.79         2.94 o                         
  -1   1  14          2.35          0.34         3.01 o                         
   0   1  14         81.72         80.23         3.30 o                         
   1   1  14         55.74         54.45         4.12 o                         
   2   1  14         26.29         28.58         1.29 o                         
   3   1  14         95.80         98.88         1.19 o                         
   4   1  14          1.33          1.47         0.98 o                         
   5   1  14         58.87         62.87         2.43 o                         
   6   1  14          8.72          8.38         2.38 o                         
  -7   2  14         94.16        107.61         4.46 o                         
  -6   2  14          6.65          0.93         4.04 o                         
  -5   2  14         32.92         30.00         3.61 o                         
  -4   2  14         71.60         73.13         3.75 o                         
  -3   2  14        264.22        266.04         9.45 o                         
  -2   2  14        180.93        192.57         5.85 o                         
  -1   2  14         12.06          9.12         2.79 o                         
   0   2  14        110.17        109.26         5.59 o                         
   1   2  14         93.30         95.34         1.86 o                         
   2   2  14         86.68         80.60         4.61 o                         
   3   2  14        185.04        206.06         5.34 o                         
   4   2  14          6.90          3.79         4.30 o                         
   5   2  14         47.55         41.79         5.30 o                         
   6   2  14          2.05          6.58         5.42 o                         
  -7   3  14          1.02          3.59         4.27 o                         
  -6   3  14         13.09          7.82         4.76 o                         
  -5   3  14          2.43          4.56         4.97 o                         
  -4   3  14         41.29         37.80         3.39 o                         
  -3   3  14        279.54        284.09         3.93 o                         
  -2   3  14         16.96         11.14         3.09 o                         
  -1   3  14          0.70          6.52         2.15 o                         
   0   3  14         46.82         48.19         5.69 o                         
   2   3  14         57.81         61.05         5.59 o                         
   3   3  14         63.76         75.38         5.28 o                         
   4   3  14         81.73         81.21         5.65 o                         
   5   3  14         46.57         43.40         6.18 o                         
   6   3  14          0.28         -2.00         5.87 o                         
  -7   4  14         42.18         60.52         7.28 o                         
  -6   4  14         16.26         22.00         4.67 o                         
  -5   4  14          0.66          0.65         4.03 o                         
  -4   4  14          9.31         11.87         3.87 o                         
  -3   4  14          0.06          2.19         2.96 o                         
  -2   4  14         13.34         11.38         2.74 o                         
  -1   4  14          0.00          4.16         2.55 o                         
   0   4  14         50.35         44.74         2.63 o                         
   1   4  14          0.38          5.95         5.32 o                         
   2   4  14         19.30         22.57         5.69 o                         
   3   4  14        124.70        150.96         5.54 o                         
   4   4  14          1.17          1.43         6.20 o                         
   5   4  14          2.84         -0.49         6.56 o                         
   6   4  14         19.39         22.03         8.03 o                         
  -6   5  14          2.16          5.37         6.03 o                         
  -5   5  14          1.88          2.56         4.10 o                         
  -4   5  14          0.01         -1.94         3.94 o                         
  -3   5  14         15.46         21.62         3.94 o                         
  -2   5  14         86.57         76.48         3.59 o                         
  -1   5  14         70.60         63.48         2.64 o                         
   0   5  14        101.88         94.46         3.30 o                         
   1   5  14          8.22          2.43         6.22 o                         
   2   5  14          0.09          2.96         4.61 o                         
   3   5  14         76.70         67.33         7.46 o                         
   4   5  14         21.50         16.23         7.64 o                         
   5   5  14         12.48         11.41         7.44 o                         
  -6   6  14          0.81          6.00         4.88 o                         
  -5   6  14          4.07          5.58         5.57 o                         
  -4   6  14         41.11         43.46         5.31 o                         
  -3   6  14          7.29          3.92         3.35 o                         
  -2   6  14        106.17        101.70         3.34 o                         
  -1   6  14         31.30         29.78         2.71 o                         
   0   6  14          3.66          4.08         2.94 o                         
   1   6  14         13.65          9.13         6.44 o                         
   2   6  14          2.92          8.93         6.77 o                         
   3   6  14          4.13          4.53         6.99 o                         
   4   6  14         39.58         35.02         6.99 o                         
   5   6  14          3.68         -2.43         9.27 o                         
  -5   7  14          0.06         -3.91         5.79 o                         
  -4   7  14          5.04          6.69         4.18 o                         
  -3   7  14          0.94          6.12         4.36 o                         
  -2   7  14         51.81         59.35         4.56 o                         
  -1   7  14         42.20         40.02         2.80 o                         
   0   7  14          1.32         -0.12         2.87 o                         
   1   7  14          1.77         10.74         8.07 o                         
   2   7  14         10.45         17.84         7.95 o                         
   3   7  14         52.59         31.98         8.36 o                         
   4   7  14         14.60         25.03         8.77 o                         
  -4   8  14          1.18          6.32         6.61 o                         
  -3   8  14          1.16          0.89         3.84 o                         
  -2   8  14         78.22         71.65         4.94 o                         
  -1   8  14          4.67         10.44         4.26 o                         
   0   8  14          8.79         11.17         3.54 o                         
   1   8  14          7.89          7.87         6.07 o                         
   2   8  14          7.57          3.49         6.71 o                         
   3   8  14          2.65          4.46        10.89 o                         
  -2   9  14          4.24          1.23         4.14 o                         
  -1   9  14          0.15          0.23         4.63 o                         
   0   9  14         19.39         25.15         4.70 o                         
   1   9  14          1.79          1.09         3.97 o                         
  -7   1  15         13.98         14.91         3.86 o                         
  -6   1  15          1.32          4.75         3.62 o                         
  -5   1  15          0.51         -1.65         3.64 o                         
  -4   1  15         64.44         58.15         5.05 o                         
  -3   1  15        557.21        555.80         6.26 o                         
  -2   1  15        299.21        307.30         4.76 o                         
  -1   1  15        103.08         91.82         3.47 o                         
   0   1  15         12.34         14.89         2.42 o                         
   1   1  15        150.00        152.80         4.38 o                         
   2   1  15         59.80         59.71         1.39 o                         
   3   1  15          5.40          6.56         1.20 o                         
   4   1  15         43.04         46.48         4.22 o                         
   5   1  15          0.81          1.73         4.32 o                         
   6   1  15          6.17          6.97         4.83 o                         
  -7   2  15         46.01         46.04         5.67 o                         
  -6   2  15         34.88         36.08         4.50 o                         
  -5   2  15         66.77         71.99         4.40 o                         
  -4   2  15        198.59        189.34         5.32 o                         
  -3   2  15         26.07         29.42         4.29 o                         
  -2   2  15          0.96          3.10         2.77 o                         
  -1   2  15         31.47         33.57         3.02 o                         
   0   2  15        154.57        141.38         5.61 o                         
   1   2  15          5.09          4.05         2.21 o                         
   2   2  15        112.33        127.38         5.12 o                         
   3   2  15          0.34          5.63         4.26 o                         
   4   2  15        115.19        101.90         5.04 o                         
   5   2  15          1.96          4.40         5.67 o                         
   6   2  15          5.71          3.24         6.20 o                         
  -7   3  15          9.26          6.06         4.99 o                         
  -6   3  15         30.95         30.75         5.26 o                         
  -5   3  15         14.84         15.50         3.51 o                         
  -4   3  15         79.92         72.27         4.60 o                         
  -3   3  15          0.69         -4.13         4.13 o                         
  -2   3  15          6.04          6.43         2.64 o                         
  -1   3  15          7.98          7.76         2.31 o                         
   0   3  15          0.26          9.36         5.40 o                         
   1   3  15         11.35          6.42         3.83 o                         
   2   3  15         31.93         32.61         5.56 o                         
   3   3  15         30.92         22.57         4.95 o                         
   4   3  15         87.09         75.26         5.79 o                         
   5   3  15         88.18         95.07         6.99 o                         
   6   3  15         21.42         21.12         7.38 o                         
  -7   4  15          3.54          2.99         5.25 o                         
  -6   4  15          0.07         -5.29         5.29 o                         
  -5   4  15         18.71         22.09         3.57 o                         
  -4   4  15          4.80         -1.67         4.89 o                         
  -3   4  15         32.66         27.86         3.01 o                         
  -2   4  15         25.13         21.50         3.10 o                         
  -1   4  15         79.58         66.63         2.64 o                         
   0   4  15          8.47          8.54         2.12 o                         
   1   4  15          7.37          9.05         6.03 o                         
   2   4  15          8.66          4.89         4.38 o                         
   3   4  15        132.56        125.22         7.17 o                         
   4   4  15         24.78         18.83         6.85 o                         
   5   4  15         26.83         24.13         7.07 o                         
  -6   5  15          3.67          9.23         5.13 o                         
  -5   5  15          8.99         10.84         4.37 o                         
  -4   5  15          2.44         -1.27         4.08 o                         
  -3   5  15         13.07         18.61         4.47 o                         
  -2   5  15          0.02          2.51         3.03 o                         
  -1   5  15         71.17         58.05         3.78 o                         
   0   5  15         10.24          9.90         1.87 o                         
   1   5  15         28.40         25.01         6.69 o                         
   2   5  15          5.79          9.09         5.24 o                         
   3   5  15         11.54         15.72         6.91 o                         
   4   5  15         34.72         22.52         7.58 o                         
   5   5  15          4.63          8.50         7.93 o                         
  -6   6  15         10.67          8.58         6.74 o                         
  -5   6  15         16.59         29.29         5.96 o                         
  -4   6  15         16.14         21.95         5.49 o                         
  -3   6  15          3.03         -1.38         3.54 o                         
  -2   6  15         29.82         29.15         4.63 o                         
  -1   6  15        119.89        109.32         3.12 o                         
   0   6  15         23.23         20.98         3.18 o                         
   1   6  15          0.79         -0.65         5.18 o                         
   2   6  15         14.27         12.48         7.60 o                         
   3   6  15         54.10         50.61         8.38 o                         
   4   6  15         11.54         13.60         6.71 o                         
  -5   7  15         22.80         30.13         4.98 o                         
  -4   7  15         14.09         15.41         5.13 o                         
  -3   7  15         58.82         64.09         5.54 o                         
  -2   7  15          2.91          3.46         3.57 o                         
  -1   7  15          1.06          3.57         2.45 o                         
   0   7  15          0.32          0.70         2.93 o                         
   1   7  15         30.15         26.87         8.76 o                         
   2   7  15          9.20          5.61         8.01 o                         
   3   7  15         26.60         27.36         6.73 o                         
   4   7  15          2.67         -0.24         8.72 o                         
  -4   8  15         22.04         30.20         5.27 o                         
  -3   8  15          4.21          2.91         5.14 o                         
  -2   8  15         18.68         24.08         4.09 o                         
  -1   8  15          8.34          7.81         4.36 o                         
   0   8  15          2.74          1.12         3.29 o                         
   1   8  15          4.16          5.30         7.05 o                         
   2   8  15         11.70         15.98         7.85 o                         
  -1   9  15          5.48          7.26         4.50 o                         
   0   9  15          4.20          4.13         3.93 o                         
  -7   0  16         10.00         13.15         6.70 o                         
  -6   0  16         28.48         39.58         8.80 o                         
  -5   0  16          6.67         10.03         5.25 o                         
  -4   0  16         96.07         99.61         5.10 o                         
  -3   0  16        193.81        201.82         7.44 o                         
  -2   0  16        832.01        742.44         7.87 o                         
  -1   0  16        795.85        779.54         7.60 o                         
   0   0  16         11.60          9.25         3.93 o                         
   1   0  16        224.13        222.02         4.24 o                         
   2   0  16        265.26        305.76         4.48 o                         
   3   0  16         24.53         31.84         2.85 o                         
   4   0  16         63.24         61.07         2.86 o                         
   5   0  16         18.84         13.35         3.36 o                         
   6   0  16          8.82          2.24         3.69 o                         
  -7   1  16          0.02          0.63         4.44 o                         
  -6   1  16         15.28         18.47         3.96 o                         
  -5   1  16         16.17         17.89         4.11 o                         
  -4   1  16         51.72         61.90         5.00 o                         
  -3   1  16         58.12         52.21         4.54 o                         
  -2   1  16        217.16        214.07         6.32 o                         
  -1   1  16         31.87         35.75         3.24 o                         
   0   1  16         29.15         23.43         2.95 o                         
   1   1  16         43.75         41.69         4.61 o                         
   2   1  16         31.50         29.68         1.42 o                         
   3   1  16         27.03         31.49         4.18 o                         
   4   1  16          8.51          3.89         3.57 o                         
   5   1  16         16.70         20.22         4.40 o                         
   6   1  16          6.23          3.30         5.04 o                         
  -7   2  16         43.02         46.63         6.06 o                         
  -6   2  16          0.79         -0.08         4.83 o                         
  -5   2  16         43.85         42.70         4.05 o                         
  -4   2  16         13.07         12.79         4.77 o                         
  -3   2  16         41.64         45.61         3.85 o                         
  -2   2  16         78.47         80.59         3.23 o                         
  -1   2  16          0.07          2.42         5.51 o                         
   0   2  16         19.92         18.86         5.52 o                         
   1   2  16          1.56          2.56         1.66 o                         
   2   2  16          0.19          0.10         4.44 o                         
   3   2  16         15.98         20.36         4.44 o                         
   4   2  16         34.80         32.51         4.75 o                         
   5   2  16          2.04          1.83         5.44 o                         
   6   2  16          0.18         -0.27         5.42 o                         
  -7   3  16          7.55         17.12         6.97 o                         
  -6   3  16          0.04         -1.13         4.71 o                         
  -5   3  16          2.94          5.05         3.92 o                         
  -4   3  16         55.77         51.82         4.14 o                         
  -3   3  16          0.09          0.02         3.45 o                         
  -2   3  16         26.15         22.88         3.31 o                         
  -1   3  16         10.97          7.97         2.45 o                         
   0   3  16         79.72         59.38         6.38 o                         
   1   3  16          1.29          0.29         5.61 o                         
   2   3  16          5.83          5.42         5.59 o                         
   3   3  16          2.22          6.01         4.87 o                         
   4   3  16         39.86         39.20         6.12 o                         
   5   3  16         31.27         35.45         6.42 o                         
  -6   4  16          3.62          4.08         4.41 o                         
  -5   4  16          2.61          7.32         4.81 o                         
  -4   4  16         48.50         57.31         5.42 o                         
  -3   4  16          0.24          3.09         4.08 o                         
  -2   4  16          0.51         -3.21         3.21 o                         
  -1   4  16         59.01         49.10         2.44 o                         
   0   4  16          5.13          4.99         2.19 o                         
   1   4  16          0.58          8.85         6.16 o                         
   2   4  16         11.62          9.19         5.95 o                         
   3   4  16          8.16          8.09         6.20 o                         
   4   4  16         13.79         12.80         6.67 o                         
   5   4  16         13.45          6.79         7.44 o                         
  -6   5  16          0.68         -1.84         4.73 o                         
  -5   5  16          5.25          5.17         4.88 o                         
  -4   5  16         20.71         29.42         5.23 o                         
  -3   5  16         18.05         21.38         3.17 o                         
  -2   5  16        104.98         83.06         5.72 o                         
  -1   5  16          5.77          2.03         2.89 o                         
   0   5  16        111.84        103.04         2.91 o                         
   1   5  16          0.22         -2.24         6.14 o                         
   2   5  16          7.44         17.06         6.95 o                         
   3   5  16         15.29         25.72         6.91 o                         
   4   5  16          3.94         12.25         8.05 o                         
   5   5  16          6.15         -6.16         8.44 o                         
  -5   6  16         14.87         14.80         5.15 o                         
  -4   6  16          5.71          2.53         4.10 o                         
  -3   6  16          0.02         -1.03         4.09 o                         
  -2   6  16          7.96          5.87         3.26 o                         
  -1   6  16         27.91         22.35         3.66 o                         
   0   6  16          4.76          9.11         3.08 o                         
   1   6  16          6.75          0.24         6.93 o                         
   2   6  16          1.37          4.55         8.09 o                         
   3   6  16         24.36         31.76         9.17 o                         
   4   6  16          4.53         13.11         8.99 o                         
  -4   7  16          8.84         10.20         5.58 o                         
  -3   7  16          4.99          4.37         4.07 o                         
  -2   7  16          7.02          4.13         3.42 o                         
  -1   7  16         43.54         40.55         4.01 o                         
   0   7  16          0.65         -1.06         2.94 o                         
   1   7  16          9.37         10.36         8.68 o                         
   2   7  16          0.27         -4.42         8.68 o                         
   3   7  16         13.82          6.71         8.48 o                         
  -3   8  16          0.27         -0.33         4.33 o                         
  -2   8  16          9.15         12.83         4.28 o                         
  -1   8  16         39.99         44.27         6.02 o                         
   0   8  16          1.80          1.99         3.09 o                         
   1   8  16         10.30          9.66         8.91 o                         
   2   8  16          0.99          2.39         9.44 o                         
  -7   1  17         14.33         20.74         5.63 o                         
  -6   1  17         47.91         60.21         5.19 o                         
  -5   1  17          9.48         11.20         4.47 o                         
  -4   1  17          5.47          5.38         3.62 o                         
  -3   1  17         40.40         40.76         3.74 o                         
  -2   1  17        744.67        752.82         6.34 o                         
  -1   1  17        148.18        152.46         4.03 o                         
   0   1  17          7.87          5.11         2.78 o                         
   1   1  17         12.81         17.04         4.44 o                         
   2   1  17        117.04        115.97         1.81 o                         
   3   1  17         54.71         59.70         3.12 o                         
   4   1  17          5.16          2.30         4.02 o                         
   5   1  17          8.13          5.91         4.61 o                         
  -6   2  17          2.17          1.55         4.81 o                         
  -5   2  17         45.95         41.91         4.67 o                         
  -4   2  17          0.32         -1.50         3.43 o                         
  -3   2  17          0.05         -1.48         3.73 o                         
  -2   2  17          1.89          4.32         3.41 o                         
  -1   2  17          2.59          1.78         3.30 o                         
   0   2  17        106.88        100.43         6.09 o                         
   1   2  17          7.29          7.87         1.90 o                         
   2   2  17          1.20          2.45         3.25 o                         
   3   2  17        122.88        124.30         5.50 o                         
   4   2  17          7.69          1.83         4.79 o                         
   5   2  17          0.04          5.52         5.93 o                         
  -6   3  17          7.45         11.93         4.89 o                         
  -5   3  17         64.69         45.14         7.40 o                         
  -4   3  17         55.48         58.04         4.51 o                         
  -3   3  17          1.04          3.55         4.53 o                         
  -2   3  17         39.69         34.21         2.91 o                         
  -1   3  17          1.36          3.99         3.36 o                         
   0   3  17          4.06          2.57         6.28 o                         
   1   3  17         38.54         33.25         4.31 o                         
   2   3  17         93.82         94.21         5.97 o                         
   3   3  17         16.88         24.69         5.77 o                         
   4   3  17        173.21        162.83         7.03 o                         
   5   3  17         25.16         23.34         7.62 o                         
  -6   4  17         15.53         12.28         4.76 o                         
  -5   4  17          7.65          5.81         4.63 o                         
  -4   4  17          8.39          7.45         4.08 o                         
  -3   4  17          3.85         -1.59         4.37 o                         
  -2   4  17         11.30         13.42         3.09 o                         
  -1   4  17          0.98          1.24         2.89 o                         
   0   4  17         19.34         13.78         2.15 o                         
   1   4  17          2.44          1.67         6.20 o                         
   2   4  17         34.68         30.49         6.75 o                         
   3   4  17          1.26          2.38         6.97 o                         
   4   4  17          3.64          7.56         6.95 o                         
   5   4  17         20.44         25.44         7.75 o                         
  -5   5  17         18.20         25.39         5.70 o                         
  -4   5  17          3.02          2.08         4.41 o                         
  -3   5  17          0.05          0.15         3.38 o                         
  -2   5  17         30.74         23.46         3.80 o                         
  -1   5  17         10.37          7.92         2.28 o                         
   0   5  17          0.05         -1.45         2.04 o                         
   1   5  17          0.00          0.63         6.95 o                         
   2   5  17          0.04         -2.69         7.48 o                         
   3   5  17         11.33          9.01         7.26 o                         
   4   5  17         13.79         12.29         8.13 o                         
  -5   6  17          2.59         -3.63         6.58 o                         
  -4   6  17          0.04          2.32         4.44 o                         
  -3   6  17         14.65         11.87         3.91 o                         
  -2   6  17          0.22         -2.10         3.82 o                         
  -1   6  17         15.66         16.67         2.58 o                         
   1   6  17          1.44          3.89         7.66 o                         
   2   6  17         12.69         33.21         6.50 o                         
   3   6  17          3.30         -1.06         9.21 o                         
  -4   7  17         15.18         16.37         5.91 o                         
  -3   7  17         16.26         19.19         4.10 o                         
  -2   7  17          0.47          1.59         3.56 o                         
  -1   7  17          6.31          1.97         4.10 o                         
   0   7  17         13.50          8.46         6.44 o                         
   1   7  17          0.00         -2.81         6.42 o                         
   2   7  17          0.83         -5.91         9.05 o                         
  -2   8  17          0.19          3.38         4.95 o                         
  -1   8  17         40.23         37.01         4.34 o                         
   0   8  17          4.93          2.25         3.14 o                         
   1   8  17         14.03         16.51        10.66 o                         
  -6   0  18         58.00         79.93         6.47 o                         
  -5   0  18          9.77         11.43         6.09 o                         
  -4   0  18         11.29         12.09         6.60 o                         
  -3   0  18         54.55         50.92         6.77 o                         
  -2   0  18        963.23        941.31        10.27 o                         
  -1   0  18          0.01         -0.79         5.54 o                         
   0   0  18          4.07          3.26         4.20 o                         
   1   0  18         61.17         64.98         4.02 o                         
   2   0  18         20.15         28.99         3.65 o                         
   3   0  18         42.49         40.32         2.58 o                         
   4   0  18         70.26         79.78         2.40 o                         
   5   0  18         16.55         11.08         1.84 o                         
  -6   1  18         25.08         34.37         5.68 o                         
  -5   1  18          1.55          2.04         4.33 o                         
  -4   1  18          8.93          8.92         4.19 o                         
  -3   1  18         86.34         99.57         5.23 o                         
  -2   1  18          0.57          3.34         4.01 o                         
  -1   1  18         16.86         18.01         3.47 o                         
   0   1  18         24.98         26.36         2.90 o                         
   1   1  18          5.52          5.91         4.51 o                         
   2   1  18          2.19          0.00         1.53 o                         
   3   1  18          5.77          5.83         3.49 o                         
   4   1  18          7.51          6.73         4.28 o                         
   5   1  18         15.81          4.69         4.40 o                         
  -6   2  18         30.81         42.74         5.61 o                         
  -5   2  18         34.17         33.55         5.84 o                         
  -4   2  18          8.37          7.01         4.30 o                         
  -3   2  18          1.06         -1.87         4.83 o                         
  -2   2  18        125.97        116.37         6.11 o                         
  -1   2  18         47.86         44.01         3.60 o                         
   0   2  18         54.01         49.35         5.89 o                         
   1   2  18          0.02         -0.16         1.57 o                         
   2   2  18          5.69          6.64         3.51 o                         
   3   2  18          0.39          2.73         4.97 o                         
   4   2  18         14.50         18.94         4.77 o                         
   5   2  18          3.81          5.93         4.99 o                         
  -6   3  18          7.29         12.74         5.16 o                         
  -5   3  18          1.02          1.45         4.42 o                         
  -4   3  18          0.22         -1.58         4.20 o                         
  -3   3  18          1.74          6.67         4.60 o                         
  -2   3  18          7.69          8.60         3.67 o                         
  -1   3  18         86.91         81.74         3.43 o                         
   0   3  18          0.01         -2.69         5.75 o                         
   1   3  18          5.27          3.70         4.13 o                         
   2   3  18          0.01         -3.65         5.93 o                         
   3   3  18          5.26          7.17         5.99 o                         
   4   3  18          6.64          3.93         6.56 o                         
  -5   4  18          0.20         -0.37         4.30 o                         
  -4   4  18          0.73          5.81         5.66 o                         
  -3   4  18         51.31         51.64         4.40 o                         
  -2   4  18          0.72          2.40         2.87 o                         
  -1   4  18          8.39          8.69         2.77 o                         
   0   4  18         66.20         61.04         3.53 o                         
   1   4  18          4.36          6.59         4.73 o                         
   2   4  18          1.65          2.22         6.05 o                         
   3   4  18         12.68         11.56         7.01 o                         
   4   4  18         13.48         27.09         7.28 o                         
  -5   5  18          3.57          6.30         6.54 o                         
  -4   5  18          0.02         -2.76         4.29 o                         
  -3   5  18         11.19         10.19         4.02 o                         
  -2   5  18          0.79          0.13         3.43 o                         
  -1   5  18          0.02          0.30         3.33 o                         
   0   5  18          6.38          6.21         2.22 o                         
   1   5  18          7.39          8.15         5.81 o                         
   2   5  18          1.38          1.96         6.75 o                         
   3   5  18          0.10          2.87         8.60 o                         
   4   5  18         17.78         14.98         8.48 o                         
  -4   6  18          4.31         10.18         6.19 o                         
  -3   6  18          0.14          3.48         3.63 o                         
  -2   6  18          1.21         -3.47         3.47 o                         
  -1   6  18          4.52          4.27         3.80 o                         
   0   6  18          1.24          4.81         5.69 o                         
   1   6  18         17.46         20.10         7.68 o                         
   2   6  18          1.73         -1.18         8.64 o                         
   3   6  18          0.11         -4.69         8.56 o                         
  -3   7  18          3.30          5.74         4.13 o                         
  -2   7  18          8.73         13.47         3.90 o                         
  -1   7  18         15.74         13.97         4.22 o                         
   0   7  18         15.57          8.85         6.67 o                         
   1   7  18          0.03         -6.65         9.44 o                         
   2   7  18          0.01          2.08         8.36 o                         
  -6   1  19         23.72         38.26         7.33 o                         
  -5   1  19          9.57          9.35         5.13 o                         
  -4   1  19         13.32         13.09         4.48 o                         
  -3   1  19         40.39         44.13         5.40 o                         
  -2   1  19          0.63         -2.62         3.59 o                         
  -1   1  19         18.63         17.50         4.90 o                         
   0   1  19          1.39          0.17         3.06 o                         
   1   1  19         11.73         11.16         2.82 o                         
   2   1  19          3.50          3.00         1.44 o                         
   3   1  19         24.76         22.36         3.22 o                         
   4   1  19         12.59         19.10         4.59 o                         
  -6   2  19          2.14         -2.22         4.88 o                         
  -5   2  19          1.45         -1.28         5.16 o                         
  -4   2  19          2.57         -1.19         4.37 o                         
  -3   2  19          2.35          6.67         4.52 o                         
  -2   2  19         10.33         14.67         4.34 o                         
  -1   2  19         33.82         44.36         3.71 o                         
   0   2  19         44.07         38.14         5.61 o                         
   1   2  19         27.31         27.41         1.62 o                         
   2   2  19          4.48          7.14         4.19 o                         
   3   2  19          0.28          2.83         3.70 o                         
   4   2  19          0.21          3.00         5.93 o                         
  -5   3  19          0.02         -0.52         4.97 o                         
  -4   3  19         10.81         14.58         4.15 o                         
  -3   3  19         41.58         51.32         4.96 o                         
  -2   3  19          5.04          1.78         4.37 o                         
  -1   3  19         14.62         14.67         3.30 o                         
   0   3  19         17.79         18.04         2.72 o                         
   1   3  19          0.71          2.40         4.26 o                         
   2   3  19          0.20          0.26         4.68 o                         
   3   3  19          0.22          3.30         6.22 o                         
   4   3  19         36.08         26.97         6.91 o                         
  -5   4  19          0.90          2.25         4.52 o                         
  -4   4  19         29.31         29.61         5.89 o                         
  -3   4  19         39.13         44.36         3.94 o                         
  -2   4  19         15.22         14.26         3.36 o                         
  -1   4  19          2.52         -1.00         3.11 o                         
   0   4  19         40.43         35.21         2.24 o                         
   1   4  19         28.44         18.04         4.73 o                         
   2   4  19          2.51          1.10         6.30 o                         
   3   4  19          0.00         -3.89         7.70 o                         
  -4   5  19          9.12         14.11         6.02 o                         
  -3   5  19         23.34         30.17         4.74 o                         
  -2   5  19          4.18          4.64         3.32 o                         
  -1   5  19          9.70          7.54         6.26 o                         
   0   5  19          3.75          7.20         8.52 o                         
   1   5  19          1.22         -0.93         5.76 o                         
   2   5  19          5.36          4.87         8.17 o                         
   3   5  19          0.06         -2.34         8.44 o                         
  -3   6  19         13.09         11.78         4.99 o                         
  -2   6  19          2.87         12.23         4.90 o                         
  -1   6  19          5.33          0.60         3.87 o                         
   0   6  19          5.20          0.76         5.53 o                         
   1   6  19         15.01          3.53         7.97 o                         
   2   6  19          0.65          5.03         8.13 o                         
  -1   7  19         43.64         57.42         3.24 o                         
   0   7  19          3.26          2.64         5.83 o                         
  -5   0  20          4.69         14.17         8.60 o                         
  -4   0  20          1.88          2.36         8.62 o                         
  -3   0  20          0.08          0.77         6.54 o                         
  -2   0  20          4.66         10.35         6.34 o                         
  -1   0  20        506.49        538.91         8.42 o                         
   0   0  20          1.50          2.00         4.50 o                         
   1   0  20         17.30         23.64         3.01 o                         
   2   0  20         17.95         21.38         4.16 o                         
   3   0  20         45.11         48.52         2.57 o                         
  -5   1  20          0.02          0.10         5.34 o                         
  -4   1  20          1.76         -1.82         5.36 o                         
  -3   1  20          3.34          2.23         5.06 o                         
  -2   1  20         21.29         24.02         7.88 o                         
  -1   1  20         15.44         15.58         6.88 o                         
   0   1  20          6.66          0.14         3.51 o                         
   1   1  20          0.03         -1.67         2.88 o                         
   2   1  20          0.44          1.13         1.51 o                         
   3   1  20          8.00          9.64         4.75 o                         
   4   1  20          1.15         -0.94         4.06 o                         
  -5   2  20          0.10         -1.00         4.92 o                         
  -4   2  20          2.96          4.99         4.49 o                         
  -3   2  20          4.52         -5.35         5.35 o                         
  -2   2  20         11.04         17.16         4.72 o                         
  -1   2  20         57.57         68.31         5.09 o                         
   0   2  20          0.64         -1.86         6.40 o                         
   1   2  20          6.07          4.57         1.63 o                         
   2   2  20          0.12          2.85         4.48 o                         
   3   2  20         17.31         13.78         4.13 o                         
   4   2  20          0.07         -1.94         4.22 o                         
  -5   3  20          0.53         -4.21         5.40 o                         
  -4   3  20          7.71          5.49         4.87 o                         
  -3   3  20          4.50         -0.15         5.26 o                         
  -2   3  20          7.34          6.19         4.68 o                         
  -1   3  20          4.87          6.98         3.22 o                         
   0   3  20          0.44         -0.37         2.76 o                         
   1   3  20          5.75          3.03         4.71 o                         
   2   3  20          2.71          3.95         4.96 o                         
   3   3  20          4.18         -2.93         5.01 o                         
  -4   4  20         51.18         59.06         4.98 o                         
  -3   4  20          3.58          3.11         3.93 o                         
  -2   4  20          4.00          5.48         4.01 o                         
  -1   4  20          0.91          6.56         7.68 o                         
   0   4  20          3.59          4.38         2.40 o                         
   1   4  20         21.42         25.22         5.10 o                         
   2   4  20          5.10          6.84         5.41 o                         
   3   4  20          1.04          2.63         7.13 o                         
  -4   5  20          1.13          0.58         5.77 o                         
  -3   5  20         41.80         42.32         6.11 o                         
  -2   5  20          3.24          1.58         3.42 o                         
  -1   5  20          1.89          2.26         6.12 o                         
   0   5  20          9.86         15.53         7.99 o                         
   1   5  20          1.43         -0.95         6.08 o                         
   2   5  20          2.19          5.04         8.60 o                         
  -2   6  20          0.12         -2.45         4.23 o                         
  -1   6  20          0.60          0.22         3.55 o                         
   0   6  20          0.36         -1.55         5.14 o                         
   1   6  20          0.40         -3.23         6.32 o                         
  -5   1  21         73.29         78.17        11.20 o                         
  -4   1  21          0.66         -2.26         4.96 o                         
  -3   1  21          2.97          6.00         4.62 o                         
  -2   1  21         46.98         49.74         4.94 o                         
  -1   1  21        254.69        262.87         5.45 o                         
   0   1  21          2.62          5.38         3.41 o                         
   1   1  21          5.09          4.97         2.26 o                         
   2   1  21          1.26         -0.71         1.28 o                         
   3   1  21          1.77         -2.08         4.91 o                         
  -5   2  21          3.29         -2.36         9.46 o                         
  -4   2  21          0.00          0.37         5.84 o                         
  -3   2  21         32.15         39.35         5.75 o                         
  -2   2  21          0.66         -0.32         3.98 o                         
  -1   2  21        119.63        127.94         8.33 o                         
   0   2  21         12.75          7.07         6.28 o                         
   1   2  21          0.00         -0.42         1.57 o                         
   2   2  21          3.65          4.49         4.16 o                         
   3   2  21          0.59          3.58         4.04 o                         
  -4   3  21          2.99          1.70         4.84 o                         
  -3   3  21          0.73          0.36         5.15 o                         
  -2   3  21         34.19         38.70         4.27 o                         
  -1   3  21         44.89         44.64         4.07 o                         
   0   3  21         19.01         24.12         4.17 o                         
   1   3  21         16.07         13.29         5.30 o                         
   2   3  21          0.42          4.80         4.95 o                         
   3   3  21          1.19          2.00         7.54 o                         
  -4   4  21          0.05         -1.16         9.21 o                         
  -3   4  21          5.78          1.77         3.88 o                         
  -2   4  21          0.09          0.73         4.36 o                         
  -1   4  21         23.08         22.42         8.01 o                         
   0   4  21          3.64          3.79         2.11 o                         
   1   4  21          1.97          1.36         5.41 o                         
   2   4  21          0.41          2.82         5.60 o                         
  -2   5  21          4.12          4.13         4.33 o                         
  -1   5  21          0.05          3.71         6.73 o                         
   0   5  21         21.56         29.57         5.98 o                         
   1   5  21          1.50          1.02         6.63 o                         
  -4   0  22         47.09         76.17         9.78 o                         
  -3   0  22         12.63         19.81         8.24 o                         
  -2   0  22          5.58          0.08         7.40 o                         
  -1   0  22         64.35         61.89         6.20 o                         
   0   0  22         89.20        110.99         6.03 o                         
   1   0  22          9.15         11.00         3.49 o                         
   2   0  22          1.19          0.88         2.84 o                         
  -4   1  22          0.23         -2.10         5.19 o                         
  -3   1  22          0.84          4.17         6.00 o                         
  -2   1  22          9.85         15.09         5.01 o                         
  -1   1  22          1.02          2.94         5.92 o                         
   0   1  22          1.86          9.21         3.77 o                         
   1   1  22         20.86         22.68         4.66 o                         
   2   1  22          0.07         -0.12         3.39 o                         
  -4   2  22         17.27         20.40         6.25 o                         
  -3   2  22          0.68         -0.95         5.29 o                         
  -2   2  22          6.91          9.22         4.88 o                         
  -1   2  22         24.95         20.50         4.03 o                         
   0   2  22          0.14         -2.34         7.68 o                         
   1   2  22          6.48          4.38         1.34 o                         
   2   2  22          0.13          0.76         4.59 o                         
  -3   3  22         26.78         32.92         8.77 o                         
  -2   3  22          2.71          1.16         4.82 o                         
  -1   3  22          2.13          3.71         4.11 o                         
   0   3  22         25.97         31.75         3.14 o                         
   1   3  22         13.09          6.69         4.82 o                         
  -2   4  22          2.21          1.53         4.32 o                         
  -1   4  22          1.78          1.88         8.50 o                         
   0   4  22         43.20         34.53         8.26 o                         
   1   4  22         21.73         20.93         8.66 o                         
  -3   1  23          0.56          3.83         5.58 o                         
  -2   1  23         21.67         15.30         5.46 o                         
  -1   1  23         29.66         35.99         4.84 o                         
   0   1  23         14.26         17.81         4.14 o                         
   1   1  23         19.02         27.22         3.01 o                         
  -2   2  23          0.37         -1.45         5.26 o                         
  -1   2  23          0.00         -3.24         4.24 o                         
   0   2  23         34.39         36.10         6.87 o                         
   1   2  23          0.02         -1.63         5.54 o                         
  -2   3  23          0.28         -4.12         9.44 o                         
  -1   3  23         13.60         16.06         9.44 o                         
   0   3  23          0.08         -0.33         8.17 o                         
                                                                                
